# Supplementary material for: Diaqua­bis­{1-[(1H-benzimidazol-2-yl)meth­yl]-1H-imidazole-κN 3}dichlorido­cadmium hexa­hydrate
Source: Acta Crystallogr Sect E Struct Rep Online. 2012 May 12;68(Pt 6):m754. doi: 10.1107/S160053681202034X (PMC3379093; doi:10.1107/S160053681202034X)
Supplement: Supplementary file 1 [file e-68-0m754-sup1.cif]

##############################################################################
#                                                                            #
# This CIF contains the data in a paper accepted for publication in          #
# Acta Crystallographica Section E. It conforms to the requirements of       #
# Notes for Authors for Acta Crystallographica Section E, and has been       #
# peer reviewed under the auspices of the IUCr Commission on Journals.       #
#                                                                            #
# Full details of the Crystallographic Information File format               #
# are given in the paper "The Crystallographic Information File (CIF):       #
# a New Standard Archive File for Crystallography" by S. R. Hall, F. H.      #
# Allen and I. D. Brown [Acta Cryst. (1991), A47, 655-685].                  #
#                                                                            #
# The current version of the core CIF dictionary is obtainable from          #
# ftp://ftp.iucr.org/pub/cif_core.dic.                                       #
#                                                                            #
# Software is freely available for graphical display of the structure(s)     #
# in this CIF. For information consult the CIF software page                 #
# http://www.iucr.org/resources/cif/software.                                #
#                                                                            #
# This file may be used for bona fide research purposes within the           #
# scientific community so long as proper attribution is given to the journal # 
# article from which it was obtained.                                        #
#                                                                            #
##############################################################################
data_global
_audit_creation_method     'SHELXL-97'
_journal_date_recd_electronic     2012-05-02
_journal_date_accepted     2012-05-06
_journal_name_full     'Acta Crystallographica, Section E'
_journal_year     2012
_journal_volume     68
_journal_issue      6
_journal_page_first     m754
_journal_page_last     m754
_journal_paper_category     QM
_journal_paper_doi     10.1107/S160053681202034X
_journal_coeditor_code     WM2627
_publ_contact_author_name     'Dr. Huai-Xia Yang'
_publ_contact_author_address
;
Pharmacy College
Henan University of Traditional Chinese Medicine
Zhengzhou 450008
People's Republic of China
;
_publ_contact_author_email     '13623712409@139.com'
_publ_contact_author_fax     '86 371 65962746'
_publ_contact_author_phone     '86 371 65962746'
_publ_section_title
;\
Diaquabis{1-[(1<i>H</i>-benzimidazol-2-yl)methyl]-1<i>H</i>-imidazole-\
\k<i>N</i>^3^}dichloridocadmium hexahydrate
;
loop_
    _publ_author_name
    _publ_author_footnote
    _publ_author_address
    'Xin-Nian Xie' ?
;
Pharmacy College
Henan University of Traditional Chinese Medicine
Zhengzhou 450008
People's Republic of China
;
    'Meng Lu' ?
;
Pharmacy College
Henan University of Traditional Chinese Medicine
Zhengzhou 450008
People's Republic of China
;
    'Juan Yuan' ?
;
Pharmacy College
Henan University of Traditional Chinese Medicine
Zhengzhou 450008
People's Republic of China
;
    'Huai-Xia Yang' ?
;
Pharmacy College
Henan University of Traditional Chinese Medicine
Zhengzhou 450008
People's Republic of China
;
data_I
_audit_creation_method     SHELXL-97
_chemical_name_systematic
;
Diaquabis{1-[(1<i>H</i>-benzimidazol-2-yl)methyl]-1<i>H</i>-imidazole-
\k<i>N</i>^3^}dichloridocadmium hexahydrate
;
_chemical_name_common     ?
_chemical_formula_moiety     'C22 H24 Cd Cl2 N8 O2, 6(H2 O)'
_chemical_formula_sum     'C22 H36 Cd Cl2 N8 O8'
_chemical_formula_iupac     '[Cd Cl2 (C11 H10 N4)2 (H2 O)2], 6H2 O'
_chemical_formula_weight     723.89
_chemical_melting_point     ?
_symmetry_cell_setting     monoclinic
_symmetry_space_group_name_H-M     'P 2/c'
_space_group_name_Hall     '-P 2yc'
loop_
    _symmetry_equiv_pos_as_xyz
    'x, y, z'
    '-x, y, -z+1/2'
    '-x, -y, -z'
    'x, -y, z-1/2'
_cell_length_a     8.3562(17)
_cell_length_b     10.236(2)
_cell_length_c     17.972(4)
_cell_angle_alpha     90.00
_cell_angle_beta     98.80(3)
_cell_angle_gamma     90.00
_cell_volume     1519.1(5)
_cell_formula_units_Z     2
_cell_measurement_reflns_used     4042
_cell_measurement_theta_min     1.9894
_cell_measurement_theta_max     27.8684
_cell_measurement_temperature     293(2)
_exptl_crystal_description     'prism'
_exptl_crystal_colour     'colorless'
_exptl_crystal_size_max     0.18
_exptl_crystal_size_mid     0.17
_exptl_crystal_size_min     0.14
_exptl_crystal_density_diffrn     1.583
_exptl_crystal_density_meas     ?
_exptl_crystal_density_method     'not measured'
_exptl_crystal_F_000     740
_exptl_absorpt_coefficient_mu     0.952
_exptl_absorpt_correction_type     multi-scan
_exptl_absorpt_process_details     '(CrystalClear; Rigaku/MSC, 2004)'
_exptl_absorpt_correction_T_min     0.8474
_exptl_absorpt_correction_T_max     0.8783
_exptl_special_details
;
;
_diffrn_ambient_temperature     293(2)
_diffrn_radiation_type     MoK\a
_diffrn_radiation_wavelength     0.71073
_diffrn_radiation_source     'fine-focus sealed tube'
_diffrn_radiation_monochromator     graphite
_diffrn_measurement_device_type     'Rigaku Saturn'
_diffrn_measurement_method     '\w scans'
_diffrn_detector_area_resol_mean     28.5714
_diffrn_reflns_number     18365
_diffrn_reflns_av_R_equivalents     0.0435
_diffrn_reflns_av_sigmaI/netI     0.0406
_diffrn_reflns_theta_min     2.29
_diffrn_reflns_theta_max     27.94
_diffrn_reflns_theta_full     27.94
_diffrn_measured_fraction_theta_max     0.998
_diffrn_measured_fraction_theta_full     0.998
_diffrn_reflns_limit_h_min     -10
_diffrn_reflns_limit_h_max     11
_diffrn_reflns_limit_k_min     -13
_diffrn_reflns_limit_k_max     12
_diffrn_reflns_limit_l_min     -23
_diffrn_reflns_limit_l_max     23
_diffrn_standards_number     ?
_diffrn_standards_interval_count     ?
_diffrn_standards_interval_time     ?
_diffrn_standards_decay_%     ?
_refine_special_details
;
Refinement of <i>F</i>^2^ against ALL reflections. The weighted <i>R</i>-factor
<i>wR</i> and goodness of fit <i>S</i> are based on <i>F</i>^2^, conventional
<i>R</i>-factors <i>R</i> are based on <i>F</i>, with <i>F</i> set to zero for
negative <i>F</i>^2^. The threshold expression of <i>F</i>^2^ >
\s(<i>F</i>^2^) is used only for calculating <i>R</i>-factors(gt) <i>etc</i>.
and is not relevant to the choice of reflections for refinement.
<i>R</i>-factors based on <i>F</i>^2^ are statistically about twice as large
as those based on <i>F</i>, and <i>R</i>- factors based on ALL data will be
even larger.
;
_reflns_number_total     3632
_reflns_number_gt     3345
_reflns_threshold_expression     I>2sigma(I)
_refine_ls_structure_factor_coef     Fsqd
_refine_ls_matrix_type     full
_refine_ls_R_factor_all     0.0531
_refine_ls_R_factor_gt     0.0474
_refine_ls_wR_factor_gt     0.1186
_refine_ls_wR_factor_ref     0.1234
_refine_ls_goodness_of_fit_ref     1.003
_refine_ls_restrained_S_all     1.003
_refine_ls_number_reflns     3632
_refine_ls_number_parameters     188
_refine_ls_number_restraints     0
_refine_ls_hydrogen_treatment     constr
_refine_ls_weighting_scheme     calc
_refine_ls_weighting_details
         'calc w=1/[\s^2^(Fo^2^)+(0.0656P)^2^+1.0048P] where P=(Fo^2^+2Fc^2^)/3'
_atom_sites_solution_hydrogens     geom
_atom_sites_solution_primary     direct
_atom_sites_solution_secondary     difmap
_refine_ls_shift/su_max     0.000
_refine_ls_shift/su_mean     0.000
_refine_diff_density_max     0.658
_refine_diff_density_min     -0.627
_refine_ls_extinction_method     none
_refine_ls_extinction_coef     ?
loop_
    _atom_type_symbol
    _atom_type_description
    _atom_type_scat_dispersion_real
    _atom_type_scat_dispersion_imag
    _atom_type_scat_source
    'C' 'C' 0.0033 0.0016
                         'International Tables Vol C Tables 4.2.6.8 and 6.1.1.4'
    'H' 'H' 0.0000 0.0000
                         'International Tables Vol C Tables 4.2.6.8 and 6.1.1.4'
    'N' 'N' 0.0061 0.0033
                         'International Tables Vol C Tables 4.2.6.8 and 6.1.1.4'
    'O' 'O' 0.0106 0.0060
                         'International Tables Vol C Tables 4.2.6.8 and 6.1.1.4'
    'Cl' 'Cl' 0.1484 0.1585
                         'International Tables Vol C Tables 4.2.6.8 and 6.1.1.4'
    'Cd' 'Cd' -0.8075 1.2024
                         'International Tables Vol C Tables 4.2.6.8 and 6.1.1.4'
_computing_data_collection     'CrystalClear (Rigaku/MSC, 2004)'
_computing_cell_refinement     'CrystalClear (Rigaku/MSC, 2004)'
_computing_data_reduction     'CrystalClear (Rigaku/MSC, 2004)'
_computing_structure_solution     'SHELXS97 (Sheldrick, 2008)'
_computing_structure_refinement     'SHELXL97 (Sheldrick, 2008)'
_computing_molecular_graphics     'SHELXTL (Sheldrick, 2008)'
_computing_publication_material     'publCIF (Westrip, 2010)'
loop_
    _atom_site_type_symbol
    _atom_site_label
    _atom_site_fract_x
    _atom_site_fract_y
    _atom_site_fract_z
    _atom_site_U_iso_or_equiv
    _atom_site_adp_type
    _atom_site_calc_flag
    _atom_site_refinement_flags
    _atom_site_occupancy
    _atom_site_symmetry_multiplicity
    _atom_site_disorder_assembly
    _atom_site_disorder_group
    Cd Cd1 0.5000 0.48165(3) 0.2500 0.03867(14) Uani d S 1 2 . .
    Cl Cl1 0.79282(12) 0.51534(10) 0.32722(6) 0.0508(2) Uani d . 1 1 . .
    N N1 0.4065(3) 0.4475(3) 0.36168(15) 0.0386(6) Uani d . 1 1 . .
    N N2 0.3973(3) 0.3597(3) 0.47262(14) 0.0344(6) Uani d . 1 1 . .
    N N3 0.3091(4) 0.0802(3) 0.58812(15) 0.0411(6) Uani d . 1 1 . .
    H H3A 0.3310 0.1032 0.6346 0.049 Uiso calc R 1 1 . .
    N N4 0.2998(3) 0.0876(3) 0.46398(14) 0.0393(6) Uani d . 1 1 . .
    O O1 0.5000 0.7124(4) 0.2500 0.0972(19) Uani d S 1 2 . .
    H H1W 0.5785 0.7648 0.2488 0.117 Uiso d R 1 1 . .
    O O2 0.5000 0.2521(4) 0.2500 0.0611(11) Uani d S 1 2 . .
    H H2W 0.4388 0.1999 0.2694 0.073 Uiso d R 1 1 . .
    O O3 0.0000 0.3013(4) 0.2500 0.0536(9) Uani d S 1 2 . .
    H H3W 0.0609 0.3445 0.2252 0.064 Uiso d R 1 1 . .
    O O4 0.2544(3) 0.1273(2) 0.31049(13) 0.0485(6) Uani d . 1 1 . .
    H H4W 0.2700 0.1245 0.3583 0.058 Uiso d R 1 1 . .
    H H5W 0.1619 0.1616 0.2969 0.058 Uiso d R 1 1 . .
    O O5 0.0000 0.7111(4) 0.2500 0.0699(12) Uani d S 1 2 . .
    H H6W 0.0520 0.6677 0.2212 0.084 Uiso d R 1 1 . .
    O O6 0.2530(4) 0.1123(3) 0.74290(16) 0.0614(8) Uani d . 1 1 . .
    H H7W 0.1698 0.1537 0.7519 0.074 Uiso d R 1 1 . .
    H H8W 0.2717 0.0525 0.7759 0.074 Uiso d R 1 1 . .
    C C1 0.4765(4) 0.3664(3) 0.41313(18) 0.0380(7) Uani d . 1 1 . .
    H H1 0.5698 0.3192 0.4089 0.046 Uiso calc R 1 1 . .
    C C2 0.2756(4) 0.4962(3) 0.3900(2) 0.0401(7) Uani d . 1 1 . .
    H H2 0.2025 0.5568 0.3658 0.048 Uiso calc R 1 1 . .
    C C3 0.2686(4) 0.4432(4) 0.45811(19) 0.0417(7) Uani d . 1 1 . .
    H H3 0.1915 0.4601 0.4891 0.050 Uiso calc R 1 1 . .
    C C4 0.4356(4) 0.2751(3) 0.53799(18) 0.0419(7) Uani d . 1 1 . .
    H H4A 0.4080 0.3195 0.5820 0.050 Uiso calc R 1 1 . .
    H H4B 0.5511 0.2581 0.5467 0.050 Uiso calc R 1 1 . .
    C C5 0.3464(4) 0.1478(3) 0.52811(17) 0.0361(7) Uani d . 1 1 . .
    C C6 0.2252(4) -0.0263(3) 0.48364(19) 0.0373(7) Uani d . 1 1 . .
    C C7 0.1457(5) -0.1248(3) 0.4376(2) 0.0470(8) Uani d . 1 1 . .
    H H7 0.1395 -0.1222 0.3855 0.056 Uiso calc R 1 1 . .
    C C8 0.0773(5) -0.2257(4) 0.4728(2) 0.0511(9) Uani d . 1 1 . .
    H H8 0.0243 -0.2924 0.4437 0.061 Uiso calc R 1 1 . .
    C C9 0.0854(5) -0.2303(4) 0.5508(2) 0.0517(9) Uani d . 1 1 . .
    H H9 0.0380 -0.3001 0.5724 0.062 Uiso calc R 1 1 . .
    C C10 0.1616(5) -0.1345(4) 0.5965(2) 0.0503(9) Uani d . 1 1 . .
    H H10 0.1675 -0.1379 0.6486 0.060 Uiso calc R 1 1 . .
    C C11 0.2299(4) -0.0316(3) 0.56101(19) 0.0385(7) Uani d . 1 1 . .
loop_
    _atom_site_aniso_label
    _atom_site_aniso_U_11
    _atom_site_aniso_U_22
    _atom_site_aniso_U_33
    _atom_site_aniso_U_12
    _atom_site_aniso_U_13
    _atom_site_aniso_U_23
    Cd1 0.0458(2) 0.0382(2) 0.0342(2) 0.000 0.01327(14) 0.000
    Cl1 0.0476(5) 0.0586(6) 0.0476(5) -0.0031(4) 0.0113(4) 0.0018(4)
    N1 0.0438(15) 0.0381(15) 0.0355(14) -0.0018(12) 0.0117(12) 0.0001(11)
    N2 0.0388(14) 0.0327(14) 0.0328(13) -0.0046(11) 0.0087(11) -0.0006(10)
    N3 0.0540(17) 0.0415(16) 0.0277(12) -0.0035(13) 0.0059(11) 0.0014(11)
    N4 0.0481(16) 0.0393(16) 0.0318(13) -0.0065(12) 0.0099(11) -0.0001(11)
    O1 0.064(3) 0.038(2) 0.186(6) 0.000 0.006(3) 0.000
    O2 0.081(3) 0.0365(19) 0.077(3) 0.000 0.048(2) 0.000
    O3 0.058(2) 0.051(2) 0.054(2) 0.000 0.0149(18) 0.000
    O4 0.0614(16) 0.0493(15) 0.0362(12) -0.0038(12) 0.0122(11) 0.0005(11)
    O5 0.069(3) 0.052(2) 0.098(3) 0.000 0.039(2) 0.000
    O6 0.077(2) 0.0509(16) 0.0608(17) 0.0045(14) 0.0253(15) 0.0083(13)
    C1 0.0393(17) 0.0388(17) 0.0383(16) 0.0052(13) 0.0131(13) 0.0004(13)
    C2 0.0389(18) 0.0393(18) 0.0433(19) 0.0060(13) 0.0102(14) 0.0026(13)
    C3 0.0403(18) 0.0451(19) 0.0435(18) 0.0019(14) 0.0181(14) -0.0022(15)
    C4 0.0484(19) 0.0424(18) 0.0337(16) -0.0060(15) 0.0026(14) 0.0012(13)
    C5 0.0410(17) 0.0357(17) 0.0324(15) 0.0000(13) 0.0086(13) 0.0012(13)
    C6 0.0415(17) 0.0351(17) 0.0360(16) 0.0015(13) 0.0082(13) 0.0045(13)
    C7 0.057(2) 0.0396(19) 0.0442(19) -0.0036(16) 0.0091(16) -0.0046(15)
    C8 0.049(2) 0.0362(18) 0.066(2) -0.0021(15) 0.0052(18) -0.0041(17)
    C9 0.050(2) 0.0383(19) 0.067(2) -0.0038(16) 0.0099(18) 0.0153(17)
    C10 0.059(2) 0.046(2) 0.0466(19) -0.0031(17) 0.0098(17) 0.0145(16)
    C11 0.0418(18) 0.0367(17) 0.0375(17) 0.0007(13) 0.0078(14) 0.0051(13)
_geom_special_details
;
All e.s.d.'s (except the e.s.d. in the dihedral angle between two l.s. planes)
are estimated using the full covariance matrix. The cell e.s.d.'s are taken
into account individually in the estimation of e.s.d.'s in distances, angles
and torsion angles; correlations between e.s.d.'s in cell parameters are only
used when they are defined by crystal symmetry. An approximate (isotropic)
treatment of cell e.s.d.'s is used for estimating e.s.d.'s involving l.s.
planes.
;
loop_
    _geom_bond_atom_site_label_1
    _geom_bond_atom_site_label_2
    _geom_bond_site_symmetry_2
    _geom_bond_distance
    _geom_bond_publ_flag
    Cd1 N1 . 2.289(3) y
    Cd1 N1 2_655 2.289(3) ?
    Cd1 O2 . 2.349(4) y
    Cd1 O1 . 2.362(4) y
    Cd1 Cl1 . 2.6445(13) y
    Cd1 Cl1 2_655 2.6445(13) ?
    N1 C1 . 1.311(4) ?
    N1 C2 . 1.369(4) ?
    N2 C1 . 1.343(4) ?
    N2 C3 . 1.367(4) ?
    N2 C4 . 1.455(4) ?
    N3 C5 . 1.357(4) ?
    N3 C11 . 1.373(4) ?
    N3 H3A . 0.8600 ?
    N4 C5 . 1.312(4) ?
    N4 C6 . 1.394(4) ?
    O1 H1W . 0.8500 ?
    O2 H2W . 0.8501 ?
    O3 H3W . 0.8500 ?
    O4 H4W . 0.8502 ?
    O4 H5W . 0.8499 ?
    O5 H6W . 0.8500 ?
    O6 H7W . 0.8499 ?
    O6 H8W . 0.8500 ?
    C1 H1 . 0.9300 ?
    C2 C3 . 1.349(5) ?
    C2 H2 . 0.9300 ?
    C3 H3 . 0.9300 ?
    C4 C5 . 1.498(5) ?
    C4 H4A . 0.9700 ?
    C4 H4B . 0.9700 ?
    C6 C11 . 1.386(5) ?
    C6 C7 . 1.405(5) ?
    C7 C8 . 1.380(5) ?
    C7 H7 . 0.9300 ?
    C8 C9 . 1.394(6) ?
    C8 H8 . 0.9300 ?
    C9 C10 . 1.372(6) ?
    C9 H9 . 0.9300 ?
    C10 C11 . 1.399(5) ?
    C10 H10 . 0.9300 ?
loop_
    _geom_angle_atom_site_label_1
    _geom_angle_atom_site_label_2
    _geom_angle_atom_site_label_3
    _geom_angle_site_symmetry_1
    _geom_angle_site_symmetry_3
    _geom_angle
    _geom_angle_publ_flag
    N1 Cd1 N1 . 2_655 162.42(14) ?
    N1 Cd1 O2 . . 81.21(7) ?
    N1 Cd1 O2 2_655 . 81.21(7) ?
    N1 Cd1 O1 . . 98.79(7) ?
    N1 Cd1 O1 2_655 . 98.79(7) ?
    O2 Cd1 O1 . . 180.0000(10)
                             ?
    N1 Cd1 Cl1 . . 88.40(8) ?
    N1 Cd1 Cl1 2_655 . 93.88(8) ?
    O2 Cd1 Cl1 . . 97.49(2) ?
    O1 Cd1 Cl1 . . 82.51(2) ?
    N1 Cd1 Cl1 . 2_655 93.88(8) ?
    N1 Cd1 Cl1 2_655 2_655 88.40(8) ?
    O2 Cd1 Cl1 . 2_655 97.49(2) ?
    O1 Cd1 Cl1 . 2_655 82.51(2) ?
    Cl1 Cd1 Cl1 . 2_655 165.01(5) ?
    C1 N1 C2 . . 105.3(3) ?
    C1 N1 Cd1 . . 122.7(2) ?
    C2 N1 Cd1 . . 132.0(2) ?
    C1 N2 C3 . . 106.6(3) ?
    C1 N2 C4 . . 126.8(3) ?
    C3 N2 C4 . . 126.6(3) ?
    C5 N3 C11 . . 107.4(3) ?
    C5 N3 H3A . . 126.3 ?
    C11 N3 H3A . . 126.3 ?
    C5 N4 C6 . . 104.7(3) ?
    Cd1 O1 H1W . . 129.1 ?
    Cd1 O2 H2W . . 129.0 ?
    H4W O4 H5W . . 107.3 ?
    H7W O6 H8W . . 107.2 ?
    N1 C1 N2 . . 111.9(3) ?
    N1 C1 H1 . . 124.1 ?
    N2 C1 H1 . . 124.1 ?
    C3 C2 N1 . . 109.8(3) ?
    C3 C2 H2 . . 125.1 ?
    N1 C2 H2 . . 125.1 ?
    C2 C3 N2 . . 106.4(3) ?
    C2 C3 H3 . . 126.8 ?
    N2 C3 H3 . . 126.8 ?
    N2 C4 C5 . . 112.2(3) ?
    N2 C4 H4A . . 109.2 ?
    C5 C4 H4A . . 109.2 ?
    N2 C4 H4B . . 109.2 ?
    C5 C4 H4B . . 109.2 ?
    H4A C4 H4B . . 107.9 ?
    N4 C5 N3 . . 112.7(3) ?
    N4 C5 C4 . . 126.0(3) ?
    N3 C5 C4 . . 121.3(3) ?
    C11 C6 N4 . . 110.0(3) ?
    C11 C6 C7 . . 120.1(3) ?
    N4 C6 C7 . . 129.9(3) ?
    C8 C7 C6 . . 117.3(3) ?
    C8 C7 H7 . . 121.3 ?
    C6 C7 H7 . . 121.3 ?
    C7 C8 C9 . . 121.8(4) ?
    C7 C8 H8 . . 119.1 ?
    C9 C8 H8 . . 119.1 ?
    C10 C9 C8 . . 121.7(3) ?
    C10 C9 H9 . . 119.2 ?
    C8 C9 H9 . . 119.2 ?
    C9 C10 C11 . . 116.7(3) ?
    C9 C10 H10 . . 121.7 ?
    C11 C10 H10 . . 121.7 ?
    N3 C11 C6 . . 105.2(3) ?
    N3 C11 C10 . . 132.4(3) ?
    C6 C11 C10 . . 122.4(3) ?
loop_
    _geom_torsion_atom_site_label_1
    _geom_torsion_atom_site_label_2
    _geom_torsion_atom_site_label_3
    _geom_torsion_atom_site_label_4
    _geom_torsion_site_symmetry_1
    _geom_torsion_site_symmetry_2
    _geom_torsion_site_symmetry_3
    _geom_torsion_site_symmetry_4
    _geom_torsion
    _geom_torsion_publ_flag
    N1 Cd1 N1 C1 2_655 . . . 48.6(3) ?
    O2 Cd1 N1 C1 . . . . 48.6(3) ?
    O1 Cd1 N1 C1 . . . . -131.4(3) ?
    Cl1 Cd1 N1 C1 . . . . -49.2(3) ?
    Cl1 Cd1 N1 C1 2_655 . . . 145.6(3) ?
    N1 Cd1 N1 C2 2_655 . . . -129.5(3) ?
    O2 Cd1 N1 C2 . . . . -129.5(3) ?
    O1 Cd1 N1 C2 . . . . 50.5(3) ?
    Cl1 Cd1 N1 C2 . . . . 132.7(3) ?
    Cl1 Cd1 N1 C2 2_655 . . . -32.5(3) ?
    C2 N1 C1 N2 . . . . 0.4(4) ?
    Cd1 N1 C1 N2 . . . . -178.1(2) ?
    C3 N2 C1 N1 . . . . -0.5(4) ?
    C4 N2 C1 N1 . . . . 176.6(3) ?
    C1 N1 C2 C3 . . . . -0.2(4) ?
    Cd1 N1 C2 C3 . . . . 178.1(2) ?
    N1 C2 C3 N2 . . . . -0.1(4) ?
    C1 N2 C3 C2 . . . . 0.3(4) ?
    C4 N2 C3 C2 . . . . -176.7(3) ?
    C1 N2 C4 C5 . . . . -91.6(4) ?
    C3 N2 C4 C5 . . . . 84.8(4) ?
    C6 N4 C5 N3 . . . . 0.8(4) ?
    C6 N4 C5 C4 . . . . 179.0(3) ?
    C11 N3 C5 N4 . . . . -1.0(4) ?
    C11 N3 C5 C4 . . . . -179.4(3) ?
    N2 C4 C5 N4 . . . . 29.7(5) ?
    N2 C4 C5 N3 . . . . -152.2(3) ?
    C5 N4 C6 C11 . . . . -0.3(4) ?
    C5 N4 C6 C7 . . . . 176.5(4) ?
    C11 C6 C7 C8 . . . . -1.2(5) ?
    N4 C6 C7 C8 . . . . -177.8(4) ?
    C6 C7 C8 C9 . . . . 0.2(5) ?
    C7 C8 C9 C10 . . . . 0.2(6) ?
    C8 C9 C10 C11 . . . . 0.3(6) ?
    C5 N3 C11 C6 . . . . 0.8(4) ?
    C5 N3 C11 C10 . . . . -178.5(4) ?
    N4 C6 C11 N3 . . . . -0.3(4) ?
    C7 C6 C11 N3 . . . . -177.5(3) ?
    N4 C6 C11 C10 . . . . 179.0(3) ?
    C7 C6 C11 C10 . . . . 1.8(5) ?
    C9 C10 C11 N3 . . . . 177.8(4) ?
    C9 C10 C11 C6 . . . . -1.4(5) ?
loop_
    _geom_hbond_atom_site_label_D
    _geom_hbond_atom_site_label_H
    _geom_hbond_atom_site_label_A
    _geom_hbond_site_symmetry_A
    _geom_hbond_distance_DH
    _geom_hbond_distance_HA
    _geom_hbond_distance_DA
    _geom_hbond_angle_DHA
    N3 H3A O6 . 0.86 2.15 2.909(4) 147.5
    O2 H2W O4 . 0.85 1.95 2.776(3) 162.2
    O4 H4W N4 . 0.85 1.91 2.756(4) 170.6
    O4 H5W O3 . 0.85 2.06 2.857(4) 156.4
    O3 H3W Cl1 2_655 0.85 2.41 3.234(3) 164.6
    O5 H6W Cl1 2_655 0.85 2.28 3.110(3) 164.1
    O1 H1W O6 3_666 0.85 1.88 2.723(4) 173.2
    O6 H7W O5 3_566 0.85 1.98 2.799(4) 161.9
    O6 H8W O4 4_556 0.85 1.96 2.737(4) 152.2
