# Supplementary material for: Diaqua­bis­{1-[(1H-benzimidazol-2-yl)meth­yl]-1H-imidazole-κN 3}dichlorido­cadmium hexa­hydrate
Source: Acta Crystallogr Sect E Struct Rep Online. 2012 May 12;68(Pt 6):m754. doi: 10.1107/S160053681202034X (PMC3379093; doi:10.1107/S160053681202034X)
Supplement: Supplementary file 2 [file e-68-0m754-Isup2.hkl]

# 
# h,k,l, Fc-squared, Fo-squared, sigma(Fo-squared) and status flag 
# 
data_I
_shelx_title ' p2c in P2/c' 
_shelx_refln_list_code          4 
_shelx_F_calc_maximum      171.01 
_exptl_crystal_F_000       740.00 
_reflns_d_resolution_high  0.7585 
 
loop_ 
 _symmetry_equiv_pos_as_xyz 
 'x, y, z' 
 '-x, y, -z+1/2' 
 '-x, -y, -z' 
 'x, -y, z-1/2' 
 
_cell_length_a     8.3562 
_cell_length_b    10.2361 
_cell_length_c    17.9720 
_cell_angle_alpha  90.000 
_cell_angle_beta   98.798 
_cell_angle_gamma  90.000 
 
_shelx_F_squared_multiplier     1.000 
 
loop_ 
 _refln_index_h 
 _refln_index_k 
 _refln_index_l 
 _refln_F_squared_calc 
 _refln_F_squared_meas 
 _refln_F_squared_sigma 
 _refln_observed_status 
   1   0   0    14736.44    14767.37    174.33 o 
   2   0   0      579.98      713.06     13.16 o 
   3   0   0     8725.78     8281.79     60.01 o 
   4   0   0    16584.25    16952.45    189.58 o 
   5   0   0      856.71      803.49     20.38 o 
   6   0   0      386.85      348.46     20.80 o 
   7   0   0     1157.92     1186.24     54.19 o 
   8   0   0      484.10      524.21     43.25 o 
   9   0   0      195.13      197.78     42.05 o 
  10   0   0      377.39      413.33     74.47 o 
   1   1   0    15275.73    15052.26    103.54 o 
   2   1   0    22715.44    22364.88     99.14 o 
   3   1   0     8832.45     8484.97     45.71 o 
   4   1   0     3651.02     3673.33     35.01 o 
   5   1   0       19.52       25.40      4.23 o 
   6   1   0      825.99      762.15     19.41 o 
   7   1   0     1160.50     1183.33     34.68 o 
   8   1   0      286.05      301.07     28.26 o 
   9   1   0      390.64      390.87     31.32 o 
  10   1   0      485.28      479.79     49.09 o 
   0   2   0    14912.43    14676.96    122.67 o 
   1   2   0     8077.36     7815.70     37.00 o 
   2   2   0    13678.14    13863.07     76.03 o 
   3   2   0     5656.36     5649.92     46.07 o 
   4   2   0     6631.24     6765.04     55.00 o 
   5   2   0      199.32      207.68     17.22 o 
   6   2   0      450.50      416.69     15.51 o 
   7   2   0     1131.54     1176.76     35.33 o 
   8   2   0      263.37      309.24     25.70 o 
   9   2   0      123.30      139.39     17.57 o 
  10   2   0      261.86      236.94     32.70 o 
   0   3   0    22203.45    21499.36    138.19 o 
   1   3   0     1316.67     1289.89     11.77 o 
   2   3   0     2255.33     2268.47     24.90 o 
   3   3   0     6344.60     5816.31     46.09 o 
   4   3   0     1699.68     1691.60     31.62 o 
   5   3   0     1489.99     1503.00     32.46 o 
   6   3   0      728.82      702.97     26.54 o 
   7   3   0      816.41      851.98    141.58 o 
   8   3   0      101.96      102.66     16.19 o 
   9   3   0      256.63      286.66     35.08 o 
  10   3   0       91.51       76.60     15.31 o 
   0   4   0     4823.49     4415.17     49.55 o 
   1   4   0     1175.62     1002.77      9.25 o 
   2   4   0     6493.43     6467.24     54.49 o 
   3   4   0     5595.44     5789.17     49.86 o 
   4   4   0     4723.07     4656.92     42.88 o 
   5   4   0      208.70      188.15     17.01 o 
   6   4   0      215.26      233.43     17.95 o 
   7   4   0     1665.56     1809.25     44.14 o 
   8   4   0       42.24       43.47      8.53 o 
   9   4   0        4.42       12.19      8.09 o 
  10   4   0      256.54      210.47     36.87 o 
   0   5   0    22254.32    21933.21    263.56 o 
   1   5   0     2016.78     2038.53     29.60 o 
   2   5   0        3.12       10.56      3.97 o 
   3   5   0     1280.10     1090.16     23.51 o 
   4   5   0     4362.20     4199.64     57.55 o 
   5   5   0      458.46      456.78     17.36 o 
   6   5   0     1168.96     1156.74    190.37 o 
   7   5   0       46.73       69.34     10.67 o 
   8   5   0      101.33      123.21     21.88 o 
   9   5   0       78.26      114.86     33.93 o 
  10   5   0      132.51      121.32     23.34 o 
   0   6   0     1805.48     1530.46     27.10 o 
   1   6   0      630.63      596.10     10.68 o 
   2   6   0      198.59      191.05     11.39 o 
   3   6   0     2444.89     2324.08     29.26 o 
   4   6   0      968.11      929.97     19.38 o 
   5   6   0       76.00       69.83     11.07 o 
   6   6   0      477.84      490.99     20.98 o 
   7   6   0      644.68      642.84     33.23 o 
   8   6   0      187.79      149.65     20.32 o 
   9   6   0       24.47       39.40     11.23 o 
   0   7   0      861.60      860.00     44.43 o 
   1   7   0      865.92      819.03     20.48 o 
   2   7   0      281.01      346.61     15.83 o 
   3   7   0      516.32      530.89     14.11 o 
   4   7   0      352.26      332.91     19.14 o 
   5   7   0      642.95      588.44     36.90 o 
   6   7   0       90.96       91.37     20.48 o 
   7   7   0      458.25      473.80     25.79 o 
   8   7   0        0.66       10.28      8.20 o 
   9   7   0       73.80       73.05     30.21 o 
   0   8   0     3632.02     3903.31     87.51 o 
   1   8   0      405.26      411.66     16.88 o 
   2   8   0        8.56       13.50      4.45 o 
   3   8   0     1789.19     1695.33     64.86 o 
   4   8   0      451.58      428.38     16.85 o 
   5   8   0      152.14      170.90     18.96 o 
   6   8   0       85.68       93.23     14.05 o 
   7   8   0      262.37      256.74     40.56 o 
   8   8   0       72.50       62.36     29.44 o 
   0   9   0      108.04       99.72     18.93 o 
   1   9   0      509.77      539.59     20.74 o 
   2   9   0      291.74      309.42     20.69 o 
   3   9   0      286.28      323.28     29.87 o 
   4   9   0      347.90      342.74     31.14 o 
   5   9   0        6.56        8.22      5.21 o 
   6   9   0      390.25      390.53     37.78 o 
   7   9   0      102.11       94.19     18.35 o 
   8   9   0        7.64        8.22      9.74 o 
   0  10   0       48.09       55.23     21.45 o 
   1  10   0        3.68        7.88      6.85 o 
   2  10   0        1.32       20.84      7.26 o 
   3  10   0       34.81       57.53     20.58 o 
   4  10   0      338.64      360.02     28.60 o 
   5  10   0       61.24       75.52     14.42 o 
   6  10   0       66.70       69.34     15.36 o 
   7  10   0        4.82       30.69      8.70 o 
   0  11   0       81.97      106.05     25.85 o 
   1  11   0      184.52      159.97     18.36 o 
   2  11   0       23.54       21.22      8.88 o 
   3  11   0      103.86      112.14     19.58 o 
   4  11   0       14.41       11.73     10.01 o 
   5  11   0       11.18       27.48     11.22 o 
   6  11   0        8.26       11.92      7.42 o 
   0  12   0       30.04       49.32     34.51 o 
   1  12   0       16.99       35.47     10.96 o 
   2  12   0        2.35       11.89     13.23 o 
   3  12   0        6.68       20.27     16.14 o 
   4  12   0        2.31       23.20      9.33 o 
   0  13   0        7.83        1.13     15.86 o 
   1  13   0        8.44       24.59     15.26 o 
   2  13   0       22.61       27.57     13.15 o 
 -10   1   1       12.19       22.73     11.29 o 
  -9   1   1        9.81       14.20     10.83 o 
  -8   1   1       66.14       67.85      8.87 o 
  -7   1   1        0.08       17.34      5.17 o 
  -6   1   1       13.58       11.95      3.02 o 
  -5   1   1        1.20        6.45      2.63 o 
  -4   1   1        1.25        8.41      2.87 o 
  -3   1   1      973.31     1020.46     12.49 o 
  -2   1   1     9449.70     9346.28     46.37 o 
  -1   1   1      168.69      162.19      4.31 o 
   0   1   1      432.17      462.59      6.62 o 
   1   1   1     1899.81     1910.21     14.28 o 
   2   1   1    16781.28    17238.85    126.20 o 
   3   1   1        0.33        3.58      2.99 o 
   4   1   1      263.31      281.68      9.35 o 
   5   1   1       95.30      100.44      7.81 o 
   6   1   1       34.48       35.98      8.91 o 
   7   1   1        8.26       16.57      5.17 o 
   8   1   1        1.41       18.24      6.94 o 
   9   1   1       27.53       31.21     11.42 o 
  10   1   1        0.16       24.47     10.59 o 
 -10   2   1        0.03       22.17      9.84 o 
  -9   2   1        6.27       28.41     13.18 o 
  -8   2   1      114.86      135.10     19.68 o 
  -7   2   1      137.72      148.57     13.62 o 
  -6   2   1      176.37      185.92     12.91 o 
  -5   2   1       40.93       34.79      6.02 o 
  -4   2   1     2163.27     2291.36     24.16 o 
  -3   2   1     1826.62     1785.02     16.37 o 
  -2   2   1     4585.72     5142.19     42.22 o 
  -1   2   1      289.50      265.49      5.27 o 
   0   2   1     1376.96     1309.78     12.89 o 
   1   2   1     3848.15     3812.83     20.89 o 
   2   2   1       83.68       62.50      4.90 o 
   3   2   1     1255.48     1262.91     14.28 o 
   4   2   1     2873.73     2901.80     31.35 o 
   5   2   1      443.08      493.68     19.66 o 
   6   2   1        0.53        9.17      4.24 o 
   7   2   1       54.27       68.18      8.75 o 
   8   2   1        2.87       16.78      5.18 o 
   9   2   1       39.81       31.52     13.48 o 
  10   2   1       28.08       26.59     10.88 o 
 -10   3   1        9.98       25.68      9.25 o 
  -9   3   1      252.94      283.32     37.65 o 
  -8   3   1       96.67      125.58     17.16 o 
  -7   3   1       19.36       17.19      6.03 o 
  -6   3   1        0.86        6.93      4.47 o 
  -5   3   1        0.40        6.00      3.45 o 
  -4   3   1     2886.57     2906.66     29.69 o 
  -3   3   1      162.65      170.83      9.32 o 
  -2   3   1      155.39      117.08      6.93 o 
  -1   3   1      221.28      247.19      6.99 o 
   0   3   1      683.04      697.12     12.40 o 
   1   3   1     9742.52     9976.35     50.48 o 
   2   3   1     6060.28     6196.67     42.15 o 
   3   3   1      446.87      433.41      8.75 o 
   4   3   1      723.95      715.32     14.78 o 
   5   3   1      427.62      442.94     18.08 o 
   6   3   1      113.28      140.50     11.87 o 
   7   3   1        0.25       22.22      5.75 o 
   8   3   1       67.06       66.46     10.12 o 
   9   3   1        3.95       12.64      7.06 o 
  10   3   1       65.28       67.40     13.93 o 
 -10   4   1       37.38       47.72     11.89 o 
  -9   4   1       18.29       34.55     11.06 o 
  -8   4   1       51.94       58.57      8.65 o 
  -7   4   1      151.67      166.89     15.48 o 
  -6   4   1      566.50      559.39     23.12 o 
  -5   4   1      367.74      381.25     22.74 o 
  -4   4   1        0.55       11.47      3.12 o 
  -3   4   1     1739.52     1827.13     19.94 o 
  -2   4   1     1800.60     1943.84     19.20 o 
  -1   4   1     1898.18     1793.03     16.64 o 
   0   4   1     2715.00     2524.26     22.32 o 
   1   4   1     3627.61     3748.09     33.81 o 
   2   4   1      892.15      871.49      9.49 o 
   3   4   1       20.56       22.69      4.35 o 
   4   4   1     1271.38     1255.09     24.18 o 
   5   4   1      936.87      925.01     23.04 o 
   6   4   1       15.86       19.93      6.28 o 
   7   4   1       20.42       27.07      7.80 o 
   8   4   1      154.76      141.47     17.87 o 
   9   4   1      248.28      223.33     31.15 o 
  10   4   1        2.57       17.54     11.52 o 
 -10   5   1       23.63       26.55     12.89 o 
  -9   5   1      147.79      129.87     20.97 o 
  -8   5   1      605.95      582.05     31.26 o 
  -7   5   1        1.70       16.31      5.39 o 
  -6   5   1        1.34       18.99      6.16 o 
  -5   5   1     1042.62     1108.22     28.35 o 
  -4   5   1       14.16       21.60      5.33 o 
  -3   5   1      976.24      983.77     19.30 o 
  -2   5   1     2160.90     1996.83     24.12 o 
  -1   5   1     1670.70     1706.71     17.44 o 
   0   5   1      258.26      317.80      8.42 o 
   1   5   1     1883.58     1820.50     19.58 o 
   2   5   1     1617.14     1559.77     24.50 o 
   3   5   1       28.67       41.39      8.58 o 
   4   5   1      359.21      318.59     23.08 o 
   5   5   1      278.17      329.94     19.54 o 
   6   5   1      484.18      509.32     20.48 o 
   7   5   1      183.71      175.98     19.05 o 
   8   5   1        1.49       17.02      5.67 o 
   9   5   1       39.75       38.52     13.46 o 
  10   5   1        8.80       32.55     15.10 o 
  -9   6   1      218.31      166.26     62.61 o 
  -8   6   1        6.81       17.26      9.20 o 
  -7   6   1      108.77      123.14     13.34 o 
  -6   6   1      366.12      375.67     20.72 o 
  -5   6   1        0.99       17.38      5.32 o 
  -4   6   1      367.21      381.22     15.72 o 
  -3   6   1      784.67      775.68     18.69 o 
  -2   6   1      681.34      693.57     26.64 o 
  -1   6   1        1.50       11.13      3.39 o 
   0   6   1      207.95      200.01     10.23 o 
   1   6   1     3511.70     3739.37     41.89 o 
   2   6   1      959.15      900.44     14.03 o 
   3   6   1       37.91       41.36      4.76 o 
   4   6   1       49.67       51.06      6.34 o 
   5   6   1     1614.58     1613.32     38.36 o 
   6   6   1        6.10       19.70      5.47 o 
   7   6   1       26.21       18.30      6.79 o 
   8   6   1      294.53      264.18     29.33 o 
   9   6   1       41.90       27.11      9.90 o 
  -9   7   1      103.98       92.94     26.86 o 
  -8   7   1      192.75      179.15     47.26 o 
  -7   7   1       31.44       47.53     14.55 o 
  -6   7   1      137.72      157.22     27.48 o 
  -5   7   1      669.82      638.85     90.29 o 
  -4   7   1      257.84      271.90     17.75 o 
  -3   7   1        6.37       11.44      4.24 o 
  -2   7   1     1838.17     1926.45     42.28 o 
  -1   7   1      930.01      969.31     19.24 o 
   0   7   1      712.57      757.11     23.43 o 
   1   7   1      771.20      737.20     20.08 o 
   2   7   1      329.28      330.40     14.67 o 
   3   7   1      708.26      691.26     19.05 o 
   4   7   1      277.77      274.30     15.47 o 
   5   7   1      139.52      124.73     12.40 o 
   6   7   1       85.03       65.70     12.66 o 
   7   7   1        6.67       25.11      6.60 o 
   8   7   1       76.65       86.42     18.84 o 
   9   7   1       38.53       29.99     12.87 o 
  -8   8   1      186.94      138.78     32.17 o 
  -7   8   1       69.96       78.29     15.59 o 
  -6   8   1      342.67      358.01     31.04 o 
  -5   8   1      410.42      425.45     22.13 o 
  -4   8   1       32.66       18.86      5.84 o 
  -3   8   1     1634.60     1743.48     40.43 o 
  -2   8   1     1739.25     1727.84     31.15 o 
  -1   8   1      229.64      248.66     13.84 o 
   0   8   1      460.41      520.82     15.67 o 
   1   8   1     3440.66     3518.63     50.10 o 
   2   8   1     2628.93     2703.08     56.45 o 
   3   8   1       15.17        9.54      3.50 o 
   4   8   1      617.43      613.19     29.95 o 
   5   8   1      767.03      792.93     29.75 o 
   6   8   1      145.33      115.20     19.71 o 
   7   8   1       31.61       29.60      5.79 o 
   8   8   1       63.35       59.88     17.74 o 
  -8   9   1      112.82       81.45     25.59 o 
  -7   9   1       92.76       88.67     28.61 o 
  -6   9   1      334.52      276.80     34.58 o 
  -5   9   1      577.29      578.46     62.77 o 
  -4   9   1      222.99      240.01     23.79 o 
  -3   9   1      166.54      165.59     19.87 o 
  -2   9   1      349.97      384.16     19.45 o 
  -1   9   1     1801.38     1801.10    295.74 o 
   0   9   1      924.21      939.63    155.15 o 
   1   9   1      670.90      695.94    115.38 o 
   2   9   1     1632.28     1579.65    283.88 o 
   3   9   1      921.97      869.49     31.96 o 
   4   9   1      715.77      693.78     30.30 o 
   5   9   1      577.46      627.21     38.40 o 
   6   9   1       56.65       60.78     14.27 o 
   7   9   1       58.54       55.06     14.08 o 
  -7  10   1       38.27       32.65     42.97 o 
  -6  10   1      173.26      155.88     27.23 o 
  -5  10   1      238.78      279.57     30.19 o 
  -4  10   1       63.56       78.19     18.59 o 
  -3  10   1      150.21      146.13     19.84 o 
  -2  10   1     1071.94     1096.19     42.13 o 
  -1  10   1        2.80       14.37      5.59 o 
   0  10   1       85.78       87.57     13.45 o 
   1  10   1     2102.69     2261.48     72.86 o 
   2  10   1      427.77      462.41     24.13 o 
   3  10   1      331.83      368.54     33.70 o 
   4  10   1      220.53      238.01     28.46 o 
   5  10   1      517.43      492.91     85.04 o 
   6  10   1      120.48       95.52     22.95 o 
   7  10   1       57.94       58.44     16.30 o 
  -6  11   1      111.00       85.09     17.86 o 
  -5  11   1      212.46      227.59     29.81 o 
  -4  11   1       79.37       89.57     19.55 o 
  -3  11   1       63.65       67.16     21.30 o 
  -2  11   1      468.62      522.13     28.99 o 
  -1  11   1      579.10      673.29     36.30 o 
   0  11   1       64.64       30.94      9.00 o 
   1  11   1       70.67       89.62     22.39 o 
   2  11   1      218.76      272.02     32.26 o 
   3  11   1       86.51       83.82     18.85 o 
   4  11   1      148.70      141.04     25.35 o 
   5  11   1      238.07      211.63     40.92 o 
   6  11   1       93.13       67.41     20.27 o 
  -5  12   1      272.80      374.26    103.24 o 
  -4  12   1      124.58      120.60     27.19 o 
  -3  12   1      501.14      498.91     48.15 o 
  -2  12   1      312.85      361.54     54.51 o 
  -1  12   1      149.13      200.42     34.05 o 
   0  12   1      127.11      133.89     52.98 o 
   1  12   1      165.51      151.59     61.06 o 
   2  12   1      237.95      259.28     33.98 o 
   3  12   1        0.53       29.21     10.03 o 
   4  12   1      160.52      140.32     26.84 o 
  -2  13   1      541.96      511.93     92.74 o 
  -1  13   1      197.35      257.48     61.37 o 
   0  13   1       55.48       55.80     19.62 o 
   1  13   1      125.79      168.21     46.40 o 
   2  13   1       92.63      138.32     27.51 o 
 -10   0   2       61.09       52.06     34.26 o 
  -9   0   2       17.66       10.16      8.76 o 
  -8   0   2     2477.55     2580.42    123.67 o 
  -7   0   2     2623.30     2772.39     84.40 o 
  -6   0   2      738.13      746.06     23.71 o 
  -5   0   2       65.60       69.74      8.86 o 
  -4   0   2    19577.17    19273.41    199.43 o 
  -3   0   2     6714.67     6130.71     46.15 o 
  -2   0   2     2902.36     2799.85     25.10 o 
  -1   0   2     5530.88     5583.30     44.23 o 
   0   0   2      402.30      364.18     12.41 o 
   1   0   2     1957.65     2004.35     31.19 o 
   2   0   2    19078.49    19039.47    207.93 o 
   3   0   2    11470.32    11577.70    100.81 o 
   4   0   2     8811.69     9078.10    101.97 o 
   5   0   2     1262.69     1299.46     36.39 o 
   6   0   2     5123.32     5443.68     99.68 o 
   7   0   2      261.77      325.15     31.73 o 
   8   0   2       83.11      107.46     18.48 o 
   9   0   2      418.68      511.70     71.34 o 
  10   0   2      435.18      421.06     63.30 o 
 -10   1   2      132.73      171.38     22.85 o 
  -9   1   2        0.98        9.47      6.31 o 
  -8   1   2      617.32      641.31     25.76 o 
  -7   1   2     2523.89     2664.96     56.56 o 
  -6   1   2     1294.76     1280.06     19.59 o 
  -5   1   2     1044.98      937.16     13.86 o 
  -4   1   2     5907.69     5584.94     44.81 o 
  -3   1   2     2955.81     2833.31     19.55 o 
  -2   1   2       15.58       34.63      3.41 o 
  -1   1   2     1309.44     1245.17     11.96 o 
   0   1   2    20378.40    21538.42    201.27 o 
   1   1   2     3419.40     3319.06     20.13 o 
   2   1   2    11928.05    11236.43     61.93 o 
   3   1   2     9703.25     9729.34     65.02 o 
   4   1   2     1008.63     1021.96     18.40 o 
   5   1   2      898.34      957.11     20.77 o 
   6   1   2     4451.39     4708.20     73.52 o 
   7   1   2     1205.23     1238.56    204.69 o 
   8   1   2        1.18       10.21      5.39 o 
   9   1   2       56.86       61.84     12.89 o 
  10   1   2      333.53      378.52     40.52 o 
 -10   2   2       54.49       45.68     18.35 o 
  -9   2   2       87.85       99.91     17.23 o 
  -8   2   2      483.95      521.25     28.82 o 
  -7   2   2     2243.16     2203.31     54.42 o 
  -6   2   2       13.77       14.24      5.32 o 
  -5   2   2      858.76      821.71     21.08 o 
  -4   2   2      950.54      785.94     15.28 o 
  -3   2   2     2014.59     1880.98     17.88 o 
  -2   2   2     1633.23     1661.03     16.03 o 
  -1   2   2     5725.52     5398.26     30.10 o 
   0   2   2     4529.08     4480.56     24.59 o 
   1   2   2     2490.34     2335.31     18.66 o 
   2   2   2    11759.89    12161.17     65.75 o 
   3   2   2    11107.20    11376.39     78.82 o 
   4   2   2       58.42       78.36      7.70 o 
   5   2   2     1081.03     1115.32     24.46 o 
   6   2   2     1386.39     1408.36     30.01 o 
   7   2   2      581.64      580.62     29.74 o 
   8   2   2       82.70       68.64      8.58 o 
   9   2   2      201.30      229.59     22.11 o 
  10   2   2      233.85      228.02     34.91 o 
 -10   3   2      181.57      186.62     34.47 o 
  -9   3   2       28.88       25.60     11.06 o 
  -8   3   2     1006.11     1028.77     38.29 o 
  -7   3   2     2402.58     2529.69    414.27 o 
  -6   3   2       85.44      104.31     10.09 o 
  -5   3   2        2.01        6.26      2.98 o 
  -4   3   2     8207.97     7952.38     75.66 o 
  -3   3   2     8230.89     8264.98     62.52 o 
  -2   3   2      218.08      222.16      6.35 o 
   0   3   2    11703.40    11725.53     66.06 o 
   1   3   2    10411.27    10647.08     74.36 o 
   2   3   2     1126.76     1121.12     17.67 o 
   3   3   2     7307.33     7069.82     62.46 o 
   4   3   2     1436.15     1400.63     26.02 o 
   5   3   2      376.67      392.85     17.72 o 
   6   3   2      660.84      650.07     19.58 o 
   7   3   2      333.12      372.53     24.20 o 
   8   3   2        4.01       22.31      5.25 o 
   9   3   2      139.22      155.27     22.63 o 
  10   3   2      188.03      184.57     33.71 o 
 -10   4   2      166.86      148.06     26.48 o 
  -9   4   2      180.14      162.65     25.29 o 
  -8   4   2      803.15      829.12     35.73 o 
  -7   4   2      597.15      620.65     32.47 o 
  -6   4   2     2401.57     2343.43     47.23 o 
  -5   4   2     1427.81     1335.19     32.58 o 
  -4   4   2     2892.92     2701.43     29.14 o 
  -3   4   2     2079.76     2075.21     23.11 o 
  -2   4   2     4120.39     4084.87     32.76 o 
  -1   4   2    14955.55    14508.50    114.88 o 
   0   4   2     5499.99     5491.13     49.58 o 
   1   4   2     3739.66     3791.85     36.34 o 
   2   4   2     9161.97     8792.82     74.34 o 
   3   4   2     3798.68     3593.89     37.82 o 
   4   4   2        2.54       13.08      4.93 o 
   5   4   2       92.19       80.12     11.16 o 
   6   4   2     4131.98     4374.58     79.37 o 
   7   4   2      410.21      342.46     23.61 o 
   8   4   2       12.14       17.43      5.98 o 
   9   4   2      217.08      183.49     23.49 o 
  10   4   2      249.30      216.30     49.27 o 
 -10   5   2       65.75       38.67     33.68 o 
  -9   5   2        4.62       20.95      6.69 o 
  -8   5   2      907.35      926.16     43.28 o 
  -7   5   2     1957.91     2013.20     45.77 o 
  -6   5   2        8.49       17.27      6.47 o 
  -5   5   2      120.60      149.64     16.70 o 
  -4   5   2     7901.87     8261.84     70.31 o 
  -3   5   2     2855.88     2802.07     32.05 o 
  -2   5   2     1374.16     1380.45     20.10 o 
  -1   5   2     1412.61     1196.08     20.06 o 
   0   5   2    10501.07    10591.40    102.32 o 
   1   5   2      107.68      113.29      8.84 o 
   2   5   2     1531.23     1510.42     25.70 o 
   3   5   2     2108.80     1993.66     31.66 o 
   4   5   2     1806.91     1647.23     24.01 o 
   5   5   2      184.42      171.82     15.08 o 
   6   5   2      698.32      706.47    130.73 o 
   7   5   2      568.09      544.53     31.91 o 
   8   5   2      135.13       99.13     17.99 o 
   9   5   2      130.94      132.77     17.99 o 
  -9   6   2       21.38       24.52     13.59 o 
  -8   6   2       52.39       66.66     12.98 o 
  -7   6   2      224.03      236.98     28.12 o 
  -6   6   2        4.11       25.31      8.64 o 
  -5   6   2      685.43      661.61     17.67 o 
  -4   6   2     2171.25     2116.34     30.73 o 
  -3   6   2      542.20      518.29     15.05 o 
  -2   6   2      189.72      175.58     13.62 o 
  -1   6   2      773.68      686.02     12.68 o 
   0   6   2     2542.86     2371.41     27.35 o 
   1   6   2       30.88       30.08      4.98 o 
   2   6   2     1399.57     1302.90     15.45 o 
   3   6   2     1078.58      958.08     21.45 o 
   4   6   2      114.16       99.97      9.53 o 
   5   6   2      772.76      792.04     36.51 o 
   6   6   2      845.53      859.23     25.76 o 
   7   6   2      112.84      111.02     19.26 o 
   8   6   2        4.44       14.61      8.35 o 
   9   6   2       82.20       50.70     22.03 o 
  -9   7   2        7.28       16.81     16.56 o 
  -8   7   2       87.24       68.70     12.26 o 
  -7   7   2      173.09      167.32     19.34 o 
  -6   7   2       74.47       93.05     12.51 o 
  -5   7   2       69.23       67.90     10.39 o 
  -4   7   2      423.89      432.23     18.67 o 
  -3   7   2      839.90      808.16     19.62 o 
  -2   7   2        1.53       12.66      3.86 o 
  -1   7   2     1789.82     1666.44     21.88 o 
   0   7   2      177.81      178.27     11.55 o 
   1   7   2      188.15      224.92     14.03 o 
   2   7   2      216.33      227.60      7.78 o 
   3   7   2     2220.65     2283.15     46.43 o 
   4   7   2      116.12      104.88     10.62 o 
   5   7   2       23.99       26.39      7.55 o 
   6   7   2      614.50      696.66     30.51 o 
   7   7   2      229.29      247.78     24.10 o 
   8   7   2       11.60        7.03      5.63 o 
   9   7   2       28.78       38.64     10.09 o 
  -8   8   2       61.17       30.11     14.83 o 
  -7   8   2      135.96      143.24     45.47 o 
  -6   8   2        4.35       15.86      9.85 o 
  -5   8   2      182.96      147.90     19.19 o 
  -4   8   2     1851.78     1888.56    309.60 o 
  -3   8   2      506.54      539.42     17.52 o 
  -2   8   2       86.34       80.43      8.30 o 
  -1   8   2      783.36      799.50     19.88 o 
   0   8   2      504.63      505.64     18.02 o 
   1   8   2      443.97      451.47     14.71 o 
   2   8   2        7.03       12.65      3.96 o 
   3   8   2      290.48      321.80     32.05 o 
   4   8   2      362.84      320.83     22.33 o 
   5   8   2      295.00      287.97     32.60 o 
   6   8   2      295.83      286.02     26.57 o 
   7   8   2       78.81       75.08     12.83 o 
   8   8   2        9.98       20.68     12.63 o 
  -8   9   2       20.44       50.01     15.39 o 
  -7   9   2       77.33       65.50     15.02 o 
  -6   9   2       17.67       37.84      7.36 o 
  -5   9   2      167.23      177.82     24.60 o 
  -4   9   2      428.61      443.39     26.45 o 
  -3   9   2      302.11      298.21     23.95 o 
  -2   9   2      408.86      351.02     18.15 o 
  -1   9   2      190.15      205.79     13.36 o 
   0   9   2      523.96      515.77     18.65 o 
   1   9   2       98.55       98.85     10.41 o 
   2   9   2      274.48      286.80     33.48 o 
   3   9   2      278.04      270.97     21.51 o 
   4   9   2        3.86       12.00      5.00 o 
   5   9   2      100.90       97.72     15.87 o 
   6   9   2      161.19      185.29     24.93 o 
   7   9   2       80.56       86.44     15.91 o 
  -7  10   2       41.42       40.25     15.95 o 
  -6  10   2        1.30       26.29      7.79 o 
  -5  10   2        4.48       32.37     10.16 o 
  -4  10   2      275.50      379.12     37.64 o 
  -3  10   2      105.71      113.15     17.28 o 
  -2  10   2       87.23       95.48     19.62 o 
  -1  10   2      122.55      135.69     13.48 o 
   0  10   2      648.87      681.21     29.57 o 
   1  10   2       19.41       29.57      9.64 o 
   2  10   2       14.86       16.76      7.45 o 
   3  10   2       19.60       25.01      7.13 o 
   4  10   2        0.88       15.40      6.34 o 
   5  10   2        5.41       25.49     10.62 o 
   6  10   2       71.34       57.33     19.71 o 
   7  10   2       50.43       20.44     11.76 o 
  -6  11   2        2.56       13.42      7.39 o 
  -5  11   2        0.15       26.42      8.80 o 
  -4  11   2      214.90      236.50     40.72 o 
  -3  11   2       49.24       44.72     11.21 o 
  -2  11   2        1.52       11.91      8.60 o 
  -1  11   2      339.91      385.68     44.59 o 
   0  11   2       62.63       76.99     12.87 o 
   1  11   2      118.84      137.29     15.04 o 
   2  11   2        2.74       18.75      6.37 o 
   3  11   2        2.77       14.98     11.27 o 
   4  11   2        3.33       23.20      9.53 o 
   5  11   2        2.82       22.22      8.87 o 
   6  11   2       33.10       40.05     12.96 o 
  -5  12   2        3.22       13.60     11.11 o 
  -4  12   2        2.86       37.75     14.57 o 
  -3  12   2      146.72      154.10     32.19 o 
  -2  12   2       21.76       29.65     13.86 o 
  -1  12   2       36.16       31.01     14.22 o 
   0  12   2       12.00       35.69     20.82 o 
   1  12   2        0.14       -2.39     15.14 o 
   2  12   2        5.83       27.74     22.36 o 
   3  12   2       54.05       81.38     23.70 o 
   4  12   2        5.87       30.71      8.08 o 
  -2  13   2        2.79       13.01     16.96 o 
  -1  13   2        7.54       26.81     12.08 o 
   0  13   2       19.03       21.44     12.96 o 
   1  13   2        1.88       22.29     13.25 o 
   2  13   2        0.25       40.85     20.51 o 
 -10   1   3        7.98        6.66      6.52 o 
  -9   1   3        4.96       24.70      9.89 o 
  -8   1   3       42.65       36.06     12.81 o 
  -7   1   3       45.45       50.29     10.94 o 
  -6   1   3      182.46      183.29      8.65 o 
  -5   1   3      104.81      109.50      7.84 o 
  -4   1   3       15.28       31.50      3.15 o 
  -3   1   3       52.20       61.97      3.92 o 
  -2   1   3     4674.25     4670.77     34.30 o 
  -1   1   3        0.11        1.51      2.03 o 
   0   1   3      257.79      260.43      5.06 o 
   1   1   3      386.19      402.35      7.40 o 
   2   1   3     1128.08     1163.40     14.26 o 
   3   1   3      184.96      187.83     12.15 o 
   4   1   3      164.20      161.76     12.97 o 
   5   1   3      281.25      324.82     19.71 o 
   6   1   3       26.95       38.01     12.35 o 
   7   1   3       27.55       32.89      7.33 o 
   8   1   3        9.98       12.81      3.90 o 
   9   1   3       15.52       19.39      6.22 o 
  10   1   3        0.03       19.32      7.52 o 
 -10   2   3       13.93       37.79     13.85 o 
  -9   2   3       23.85       34.36      9.87 o 
  -8   2   3        8.41       16.15      7.54 o 
  -7   2   3       81.98       62.98      9.60 o 
  -6   2   3       10.04       10.00      4.86 o 
  -5   2   3      441.45      417.31     13.96 o 
  -4   2   3      758.45      721.89     18.04 o 
  -3   2   3       54.06       46.55      3.85 o 
  -2   2   3      378.42      333.78      5.82 o 
  -1   2   3        4.36        8.93      2.77 o 
   0   2   3      405.99      394.54      6.16 o 
   1   2   3     2065.75     1900.97     14.36 o 
   2   2   3        1.48        5.12      2.62 o 
   3   2   3      521.92      541.54     12.15 o 
   4   2   3      222.44      210.77     17.93 o 
   5   2   3      230.71      250.08     22.27 o 
   6   2   3        1.66       14.27      5.64 o 
   7   2   3      227.13      245.72     24.81 o 
   8   2   3       26.73       22.62      5.78 o 
   9   2   3        1.90       17.24      6.71 o 
  10   2   3        0.02       20.79     13.58 o 
 -10   3   3      110.12       99.07     18.71 o 
  -9   3   3        0.10        5.95      5.11 o 
  -8   3   3        2.19       18.44     12.92 o 
  -7   3   3      205.24      197.35     21.96 o 
  -6   3   3      996.21      965.94     22.14 o 
  -5   3   3      125.29      117.93     10.70 o 
  -4   3   3     1521.61     1479.57     18.39 o 
  -3   3   3      558.25      559.88      8.89 o 
  -2   3   3      425.88      373.33      6.60 o 
  -1   3   3      356.62      358.05      9.40 o 
   0   3   3      374.71      407.70      8.85 o 
   1   3   3        4.17        7.39      3.63 o 
   2   3   3     1088.76     1102.53     10.81 o 
   3   3   3       67.25       85.18      9.65 o 
   4   3   3      810.01      860.12     17.94 o 
   5   3   3      871.33      920.32     29.04 o 
   6   3   3      170.69      204.60     20.04 o 
   7   3   3       68.69       63.80      8.73 o 
   8   3   3       33.41       18.21      7.09 o 
   9   3   3       10.83       18.03      7.32 o 
  10   3   3        4.06       18.13      7.74 o 
 -10   4   3       22.36       16.68      6.10 o 
  -9   4   3      199.74      204.81     27.72 o 
  -8   4   3      187.79      187.25     22.33 o 
  -7   4   3      368.95      372.35     21.35 o 
  -6   4   3      417.19      418.44     27.31 o 
  -5   4   3      231.11      243.62     14.07 o 
  -4   4   3      397.65      411.20     10.80 o 
  -3   4   3      120.73       95.80      7.78 o 
  -2   4   3      569.51      528.38      9.53 o 
  -1   4   3      359.75      370.41     10.22 o 
   0   4   3      563.88      506.50      7.77 o 
   1   4   3     1915.88     1894.16     33.69 o 
   2   4   3     1300.30     1358.33     33.52 o 
   3   4   3     2684.17     2867.34     34.83 o 
   4   4   3     1188.59     1094.21     27.15 o 
   5   4   3      447.01      407.78     20.94 o 
   6   4   3      139.77      156.20     14.70 o 
   7   4   3      251.87      247.10     22.78 o 
   8   4   3       54.38       65.89      8.77 o 
   9   4   3        8.86       20.94      9.02 o 
  10   4   3        4.93       14.55     11.29 o 
 -10   5   3       90.96       84.82     37.95 o 
  -9   5   3      231.95      273.42     46.72 o 
  -8   5   3        3.55       11.07      5.02 o 
  -7   5   3      284.63      311.09     18.02 o 
  -6   5   3     2054.55     2095.36     62.20 o 
  -5   5   3      709.59      728.69     17.76 o 
  -4   5   3      168.19      164.99     14.33 o 
  -3   5   3      402.48      414.50     27.09 o 
  -2   5   3     2115.28     2251.92     36.86 o 
  -1   5   3      744.06      643.32     19.66 o 
   0   5   3      944.88      916.22     15.21 o 
   1   5   3     5092.26     5487.78     59.02 o 
   2   5   3     2208.79     2371.70     66.91 o 
   3   5   3     2928.96     2987.74     25.76 o 
   4   5   3     1034.68      977.58     20.91 o 
   5   5   3      272.10      238.88     14.77 o 
   6   5   3        0.82       14.10      5.84 o 
   7   5   3       35.38       40.02     10.12 o 
   8   5   3      119.00       94.38     16.91 o 
   9   5   3        5.16       22.88      7.59 o 
  -9   6   3       35.06       39.00     20.84 o 
  -8   6   3      235.50      134.41     20.86 o 
  -7   6   3      408.81      379.64     20.50 o 
  -6   6   3      622.27      659.93     28.07 o 
  -5   6   3      368.31      384.05     21.59 o 
  -4   6   3        2.97       12.90      4.59 o 
  -3   6   3     1245.25     1236.76     27.73 o 
  -2   6   3     1025.49      978.58     14.20 o 
  -1   6   3      562.10      592.25     20.06 o 
   0   6   3     1004.95      986.67     18.74 o 
   1   6   3     1871.43     1680.46     20.74 o 
   2   6   3     2031.28     2046.81     40.41 o 
   3   6   3      482.63      542.29     28.29 o 
   4   6   3      756.30      789.29     16.13 o 
   5   6   3      242.33      229.97     12.24 o 
   6   6   3       69.15       68.63     16.00 o 
   7   6   3       75.15       76.60     12.89 o 
   8   6   3       26.73       22.17      8.01 o 
   9   6   3        1.74       23.42      7.36 o 
  -9   7   3      123.35      104.25     39.12 o 
  -8   7   3       41.16       47.47     14.06 o 
  -7   7   3      147.02      119.20     20.48 o 
  -6   7   3      774.58      772.17     25.82 o 
  -5   7   3      286.82      311.60     19.22 o 
  -4   7   3       20.65       21.13      6.12 o 
  -3   7   3      699.34      664.08     15.42 o 
  -2   7   3      647.62      717.28     19.70 o 
  -1   7   3       68.43       61.10      7.74 o 
   0   7   3      499.40      483.39     21.59 o 
   1   7   3     1256.46     1268.65     18.83 o 
   2   7   3      805.03      876.33     22.88 o 
   3   7   3      103.90      115.21     12.02 o 
   4   7   3     1319.44     1306.34     41.34 o 
   5   7   3      443.71      411.63     35.53 o 
   6   7   3       44.82       17.97      9.42 o 
   7   7   3      161.64      133.79     20.04 o 
   8   7   3      122.27      126.33     19.11 o 
  -8   8   3       20.77       42.34     13.78 o 
  -7   8   3      113.06      119.56     21.27 o 
  -6   8   3      676.88      718.08     48.18 o 
  -5   8   3      372.95      397.08     23.25 o 
  -4   8   3      408.05      410.90     18.22 o 
  -3   8   3      341.72      356.90     21.38 o 
  -2   8   3     1057.63     1069.30     30.82 o 
  -1   8   3      183.56      189.69     13.36 o 
   0   8   3      365.28      397.10     12.74 o 
   1   8   3      674.58      617.58     32.84 o 
   2   8   3      419.33      385.95     21.15 o 
   3   8   3     1051.18     1059.38    191.07 o 
   4   8   3      555.21      555.45     27.21 o 
   5   8   3      322.22      275.94     38.28 o 
   6   8   3      188.89      190.82     17.90 o 
   7   8   3      216.60      200.93     28.24 o 
   8   8   3      169.34      141.38     26.70 o 
  -8   9   3       19.19       36.84     12.52 o 
  -7   9   3      155.39      163.80     34.71 o 
  -6   9   3      366.58      371.74     42.67 o 
  -5   9   3      115.91      135.00     18.56 o 
  -4   9   3      198.63      193.25     22.25 o 
  -3   9   3     1510.37     1640.88     65.93 o 
  -2   9   3     1438.74     1449.67     33.28 o 
  -1   9   3       62.17       68.03      9.51 o 
   0   9   3      292.49      264.47     19.80 o 
   1   9   3     1737.96     1714.78    308.96 o 
   2   9   3      161.39      166.16     21.24 o 
   3   9   3       13.61       27.93      7.88 o 
   4   9   3      450.53      496.54     26.02 o 
   5   9   3      705.29      715.53     26.55 o 
   6   9   3      108.87       87.84     13.55 o 
   7   9   3       77.43       81.09     16.26 o 
  -7  10   3       22.14       31.24     11.57 o 
  -6  10   3      126.45      162.77     34.97 o 
  -5  10   3      357.25      404.49     70.78 o 
  -4  10   3      114.42      156.66     18.66 o 
  -3  10   3      508.99      583.46     43.73 o 
  -2  10   3      285.46      288.25     28.59 o 
  -1  10   3      633.94      684.66     23.70 o 
   0  10   3      435.82      416.23     31.56 o 
   1  10   3      210.44      219.37     20.91 o 
   2  10   3      106.38      126.63     18.28 o 
   3  10   3       66.02       79.80     13.57 o 
   4  10   3      353.51      360.96     36.07 o 
   5  10   3       61.21       26.46     16.26 o 
   6  10   3       19.99       27.96     12.18 o 
  -6  11   3      172.81      159.72     27.77 o 
  -5  11   3       41.46       41.11     11.30 o 
  -4  11   3       18.21       21.64     14.04 o 
  -3  11   3      613.11      717.32     50.63 o 
  -2  11   3      423.23      497.92     62.85 o 
  -1  11   3        1.78       36.12     17.57 o 
   0  11   3      140.78      197.98     23.47 o 
   1  11   3      719.24      764.13     38.56 o 
   2  11   3      241.71      275.37     25.95 o 
   3  11   3       18.63       19.76      7.08 o 
   4  11   3      114.40       98.94     24.07 o 
   5  11   3      138.93       80.15     17.95 o 
  -5  12   3       37.68       38.44     16.24 o 
  -4  12   3      171.81      165.36     33.43 o 
  -3  12   3       68.38       64.01     16.24 o 
  -2  12   3      271.84      311.90     43.76 o 
  -1  12   3      174.51      192.65     29.46 o 
   0  12   3      418.59      439.73     46.15 o 
   1  12   3      512.59      568.55     58.79 o 
   2  12   3       71.12       35.36     12.90 o 
   3  12   3       99.05       86.54     20.86 o 
   4  12   3      209.71      181.12     44.72 o 
  -2  13   3      306.14      275.91     51.93 o 
  -1  13   3      116.35      108.50     24.05 o 
   0  13   3      236.67      247.08     58.40 o 
   1  13   3      458.49      435.25     84.12 o 
   2  13   3      229.27      285.73     53.15 o 
 -11   0   4      331.06      484.72     69.03 o 
 -10   0   4      196.64      165.07     52.95 o 
  -9   0   4       79.81      105.98     25.12 o 
  -8   0   4     1319.14     1546.44    169.67 o 
  -7   0   4     1675.48     1808.08     54.93 o 
  -6   0   4      520.76      491.98     28.41 o 
  -5   0   4     3200.08     3042.40     57.31 o 
  -4   0   4    13565.77    12962.61    135.02 o 
  -3   0   4      297.49      234.40     17.95 o 
  -2   0   4     6602.45     6609.78     51.19 o 
  -1   0   4    10646.87    11305.28     90.52 o 
   0   0   4    29243.46    31350.59    527.79 o 
   1   0   4     2052.43     2008.52     25.75 o 
   2   0   4    18025.34    18164.09    146.69 o 
   3   0   4     3048.18     2866.77     75.58 o 
   4   0   4     2777.82     2655.17     47.29 o 
   5   0   4     1812.16     1622.83     38.69 o 
   6   0   4     1278.96     1316.35     41.79 o 
   7   0   4      491.89      565.69     45.07 o 
   8   0   4      480.62      522.14     39.10 o 
   9   0   4      175.95      146.68     25.67 o 
  10   0   4       20.13       40.65     18.07 o 
 -10   1   4      116.65      118.33     22.62 o 
  -9   1   4      335.75      301.83     41.46 o 
  -8   1   4     1228.54     1366.58     41.74 o 
  -7   1   4      417.41      405.76     18.12 o 
  -6   1   4     1148.40     1109.94     19.67 o 
  -5   1   4     5838.68     5856.76     40.71 o 
  -4   1   4     2890.90     2659.79     28.77 o 
  -3   1   4        3.06        5.86      2.57 o 
  -2   1   4    14328.90    14172.24     65.05 o 
  -1   1   4    25344.77    25104.25    127.10 o 
   0   1   4      176.25      165.74      5.85 o 
   1   1   4     1450.99     1534.85     11.63 o 
   2   1   4    14483.55    14140.74    115.58 o 
   3   1   4     9763.24    10349.68     90.86 o 
   4   1   4      133.47      139.06     17.58 o 
   5   1   4      829.17      766.56     23.88 o 
   6   1   4     3320.03     3506.37     63.24 o 
   7   1   4      225.60      257.95     23.37 o 
   8   1   4       62.85       63.16      9.49 o 
   9   1   4      282.35      306.89     47.15 o 
  10   1   4       52.01       52.95     26.56 o 
 -10   2   4       29.23       29.55     11.94 o 
  -9   2   4       61.90       53.99     10.04 o 
  -8   2   4      895.75     1013.64     47.32 o 
  -7   2   4     1002.44      978.30     31.65 o 
  -6   2   4      489.48      487.98     17.06 o 
  -5   2   4     3565.27     3466.25     37.08 o 
  -4   2   4     4259.12     4059.32     33.88 o 
  -3   2   4     1721.67     1692.64     16.80 o 
  -2   2   4        4.11       11.04      2.41 o 
  -1   2   4    14643.42    14540.49    104.48 o 
   0   2   4      579.51      576.28      8.44 o 
   1   2   4       18.00       11.29      7.94 o 
   2   2   4     1428.50     1189.24     11.62 o 
   3   2   4     5923.71     6029.07     57.45 o 
   4   2   4      401.43      514.19     13.28 o 
   5   2   4     1044.05     1010.57     26.80 o 
   6   2   4     1275.05     1315.06     29.18 o 
   7   2   4      335.71      335.74     28.43 o 
   8   2   4      168.44      165.81     17.29 o 
   9   2   4      261.35      234.93     27.28 o 
  10   2   4       23.04       12.76      6.54 o 
 -10   3   4        0.30       24.32      8.33 o 
  -9   3   4       50.22       47.61     17.49 o 
  -8   3   4      567.80      650.15     34.56 o 
  -7   3   4     1128.71     1203.18    216.81 o 
  -6   3   4      506.23      503.80     12.89 o 
  -5   3   4     5565.07     5744.05     52.08 o 
  -4   3   4     3272.37     2989.70     32.53 o 
  -3   3   4      325.87      256.91      7.28 o 
  -2   3   4     1007.65      948.11      9.67 o 
  -1   3   4    11204.23    10870.14     76.93 o 
   0   3   4       96.48       88.96      5.03 o 
   1   3   4     1967.39     1852.14     19.36 o 
   2   3   4     7617.14     8015.15     65.58 o 
   3   3   4     5000.93     4756.51     48.30 o 
   4   3   4      193.65      188.54     12.70 o 
   5   3   4     2431.04     2468.62     39.82 o 
   6   3   4     1477.52     1574.18     38.30 o 
   7   3   4      423.95      469.20     24.19 o 
   8   3   4       95.05       87.46     16.17 o 
   9   3   4      256.51      251.82     36.82 o 
  10   3   4       38.42       42.65     17.95 o 
 -10   4   4       47.99       51.07     12.67 o 
  -9   4   4       44.36       45.33     12.25 o 
  -8   4   4      547.46      552.98     35.22 o 
  -7   4   4      813.23      809.22     29.27 o 
  -6   4   4      527.24      464.91     29.68 o 
  -5   4   4     2500.34     2424.34     32.24 o 
  -4   4   4     2776.22     2590.52     35.66 o 
  -3   4   4      746.58      762.83     14.55 o 
  -2   4   4     8306.17     8214.96     87.80 o 
  -1   4   4     6870.35     6191.59     50.52 o 
   0   4   4     3533.75     3691.65     38.29 o 
   1   4   4      191.10      187.29     11.74 o 
   2   4   4    11464.37    11331.04    114.46 o 
   3   4   4    11137.06    12278.26    102.69 o 
   4   4   4     1208.64     1275.09     22.10 o 
   5   4   4     1314.30     1300.96     24.77 o 
   6   4   4     2127.42     2143.72    351.97 o 
   7   4   4      272.97      261.91     23.70 o 
   8   4   4       46.12       52.25      7.52 o 
   9   4   4      118.14      153.03     24.76 o 
 -10   5   4       31.96       50.10     19.70 o 
  -9   5   4       21.24       29.44     10.01 o 
  -8   5   4      661.50      688.04     42.68 o 
  -7   5   4      227.95      241.46     24.58 o 
  -6   5   4      393.93      372.75     19.76 o 
  -5   5   4      785.89      664.50     16.56 o 
  -4   5   4     3775.28     3620.75     43.36 o 
  -3   5   4      160.27      126.72      8.18 o 
  -2   5   4     2202.70     2164.07     38.48 o 
  -1   5   4     5285.06     5292.37     45.63 o 
   0   5   4     2098.68     1794.64     20.01 o 
   1   5   4      764.44      810.22     23.07 o 
   2   5   4     7903.32     7777.19     75.96 o 
   3   5   4     1923.74     1788.98     36.60 o 
   4   5   4      960.26      900.17     16.65 o 
   5   5   4      814.21      814.14     22.51 o 
   6   5   4     1224.55     1201.10     32.76 o 
   7   5   4       65.03       59.08     11.70 o 
   8   5   4      115.58      128.10     18.94 o 
   9   5   4      126.76      139.90     26.15 o 
  -9   6   4        0.25       25.12     21.30 o 
  -8   6   4      344.91      320.91     38.47 o 
  -7   6   4      326.91      356.42     30.70 o 
  -6   6   4      197.03      194.96     17.56 o 
  -5   6   4      328.31      301.57     17.39 o 
  -4   6   4      670.83      680.26     12.83 o 
  -3   6   4      292.01      268.42     18.73 o 
  -2   6   4     1139.54     1089.48     23.25 o 
  -1   6   4     2577.71     2305.53     29.97 o 
   0   6   4      297.16      272.95      9.08 o 
   1   6   4      491.46      470.48     16.26 o 
   2   6   4     1903.53     1756.20     33.91 o 
   3   6   4      285.38      299.44     20.74 o 
   4   6   4       14.21       16.46      7.78 o 
   5   6   4       47.35       59.23      9.69 o 
   6   6   4      658.53      701.79     33.79 o 
   7   6   4      111.09       96.59     15.27 o 
   8   6   4       52.70       32.46      9.11 o 
   9   6   4       95.45      132.94     25.99 o 
  -9   7   4       89.03       52.31     52.60 o 
  -8   7   4      114.37      105.32     19.87 o 
  -7   7   4      185.61      198.42     31.27 o 
  -6   7   4        6.84       23.17      6.30 o 
  -5   7   4      472.89      457.34     18.64 o 
  -4   7   4      201.85      226.11     19.80 o 
  -3   7   4      546.61      561.78     19.30 o 
  -2   7   4     1468.16     1555.40     26.82 o 
  -1   7   4     2591.62     2497.54     32.51 o 
   0   7   4       88.48      119.30     11.88 o 
   1   7   4        4.28       13.47      7.01 o 
   2   7   4      589.11      574.81     22.33 o 
   3   7   4      690.63      690.12     26.54 o 
   4   7   4      285.44      261.95     25.75 o 
   5   7   4       31.72       32.77     12.99 o 
   6   7   4      177.12      233.73     28.96 o 
   7   7   4       44.83       34.73     11.32 o 
   8   7   4        4.34       24.23      7.54 o 
  -8   8   4       94.96       64.70     19.29 o 
  -7   8   4      274.18      282.40     61.23 o 
  -6   8   4        3.27        8.30      5.85 o 
  -5   8   4       89.26      135.53     18.18 o 
  -4   8   4      382.69      408.18     24.37 o 
  -3   8   4      356.61      363.83     17.32 o 
  -2   8   4      485.70      478.72     20.81 o 
  -1   8   4     1641.46     1552.02     31.88 o 
   0   8   4      530.80      474.63     17.18 o 
   1   8   4      567.52      638.22     45.24 o 
   2   8   4      625.50      625.26     25.40 o 
   3   8   4       85.61       60.96     14.50 o 
   4   8   4       32.99       39.21      9.65 o 
   5   8   4      152.77      193.15     21.33 o 
   6   8   4       58.85       44.03     10.26 o 
   7   8   4       42.10       19.45      8.21 o 
   8   8   4       16.58       23.01     10.36 o 
  -8   9   4       74.00       99.57     38.56 o 
  -7   9   4       24.86       18.00     12.23 o 
  -6   9   4       63.67       62.72     12.46 o 
  -5   9   4       15.72       30.10      9.17 o 
  -4   9   4       59.82       57.66     11.17 o 
  -3   9   4       70.11       95.31     15.59 o 
  -2   9   4      594.11      598.56     37.66 o 
  -1   9   4      589.71      568.49     23.40 o 
   0   9   4       99.27       94.65     10.29 o 
   1   9   4      360.83      359.65     32.02 o 
   2   9   4      948.53      904.34     39.76 o 
   3   9   4      260.01      239.45     32.89 o 
   4   9   4        1.05       17.91      6.34 o 
   5   9   4        1.24       19.58      7.00 o 
   6   9   4      270.54      269.51     35.80 o 
   7   9   4       14.88       23.33      6.47 o 
  -7  10   4        8.70       35.97     11.34 o 
  -6  10   4        5.96       31.90     10.05 o 
  -5  10   4        1.18       21.57      7.93 o 
  -4  10   4      118.13      114.96     18.47 o 
  -3  10   4       11.01        8.74      6.99 o 
  -2  10   4      112.72      104.66     17.33 o 
  -1  10   4      238.62      231.39     32.66 o 
   0  10   4       49.57       52.06      8.71 o 
   1  10   4        9.26       16.59      7.62 o 
   2  10   4      317.81      377.47     29.80 o 
   3  10   4      158.17      168.82     19.59 o 
   4  10   4       48.59       80.45     15.11 o 
   5  10   4       18.40       15.02      5.92 o 
   6  10   4       67.97       35.86     15.55 o 
  -6  11   4        3.28       29.77     11.76 o 
  -5  11   4       11.07       11.15      8.47 o 
  -4  11   4       28.42       23.19     10.14 o 
  -3  11   4       19.06       40.62     16.36 o 
  -2  11   4       46.08       56.86     25.32 o 
  -1  11   4        0.36       12.47      6.44 o 
   0  11   4        8.43       19.66      8.56 o 
   1  11   4       43.14       57.14     12.81 o 
   2  11   4      155.81      188.87     25.45 o 
   3  11   4        2.78       19.77      6.89 o 
   4  11   4        3.24        7.35      5.01 o 
   5  11   4       33.87       39.69     15.04 o 
  -4  12   4        0.11       27.11     10.81 o 
  -3  12   4        1.06       24.59     12.11 o 
  -2  12   4       39.99       39.15     13.32 o 
  -1  12   4       75.58       72.85     19.67 o 
   0  12   4        0.64        4.80     20.57 o 
   1  12   4        2.32       24.58      7.45 o 
   2  12   4       32.43       42.64     11.26 o 
   3  12   4       98.60       96.91     24.88 o 
   4  12   4       10.72       18.94     11.58 o 
  -2  13   4        0.09       20.54     11.77 o 
  -1  13   4       52.21       44.34     22.73 o 
   0  13   4        0.16       11.56     11.87 o 
   1  13   4        3.27       33.37     17.86 o 
 -10   1   5       85.44       68.27     18.72 o 
  -9   1   5       11.72       22.44      9.12 o 
  -8   1   5       90.59       71.75     19.49 o 
  -7   1   5      185.64      174.19     16.09 o 
  -6   1   5      101.05      114.59     10.51 o 
  -5   1   5      241.56      260.71     15.19 o 
  -4   1   5       36.03       32.76      3.81 o 
  -3   1   5      314.99      318.06     13.55 o 
  -2   1   5      265.15      221.99      6.06 o 
  -1   1   5     1516.75     1547.53     10.15 o 
   0   1   5      357.09      327.25      6.11 o 
   1   1   5     1608.17     1648.08     13.68 o 
   2   1   5      228.80      210.47      9.14 o 
   3   1   5       28.31       27.53      6.44 o 
   4   1   5      337.67      402.98     21.89 o 
   5   1   5        5.11        7.26      7.60 o 
   6   1   5        1.62       10.34      7.69 o 
   7   1   5        2.02       11.62     10.08 o 
   8   1   5        2.53       20.09      5.88 o 
   9   1   5       24.09       42.05      9.35 o 
  10   1   5       17.47       17.77      9.86 o 
 -10   2   5        6.67       19.86      9.75 o 
  -9   2   5      203.19      180.75     31.21 o 
  -8   2   5      190.19      207.58     27.81 o 
  -7   2   5      138.88      145.25     14.79 o 
  -6   2   5      231.79      224.00     14.41 o 
  -5   2   5       54.88       41.21      8.60 o 
  -4   2   5      845.75      795.14     15.43 o 
  -3   2   5      104.11       97.50      6.16 o 
  -2   2   5     1468.07     1353.33     16.02 o 
  -1   2   5     1288.13     1264.88     13.59 o 
   0   2   5     6136.59     6222.92     41.35 o 
   1   2   5      294.48      262.46      8.10 o 
   2   2   5       26.55        8.15      3.70 o 
   3   2   5      503.49      512.27     14.64 o 
   4   2   5      104.73       81.15      9.73 o 
   5   2   5       17.01       16.13      9.56 o 
   6   2   5        2.11       25.52      9.13 o 
   7   2   5       28.83       19.38      7.99 o 
   8   2   5       82.83       94.15     13.40 o 
   9   2   5       11.58       23.92      7.33 o 
  10   2   5        7.51       13.16      9.74 o 
 -10   3   5       14.52       22.48     10.35 o 
  -9   3   5       13.52       23.78      7.13 o 
  -8   3   5       10.08       20.79     10.77 o 
  -7   3   5      205.38      220.34     18.63 o 
  -6   3   5      337.77      318.90     11.63 o 
  -5   3   5      106.61      118.44      8.67 o 
  -4   3   5      644.58      755.65     11.28 o 
  -3   3   5      743.76      698.06     12.67 o 
  -2   3   5     2087.53     1947.86     21.31 o 
  -1   3   5       19.67       14.74      4.52 o 
   0   3   5      800.30      875.91      8.69 o 
   1   3   5     3183.82     3368.44     40.44 o 
   2   3   5        3.58       13.08      3.43 o 
   3   3   5       43.21       43.99      5.82 o 
   4   3   5      677.19      739.87     19.69 o 
   5   3   5      105.47      147.47     13.21 o 
   6   3   5       11.31       18.96      6.85 o 
   7   3   5        6.97       19.92      7.59 o 
   8   3   5        0.07       22.59      5.42 o 
   9   3   5       15.39       16.81      5.82 o 
 -10   4   5       22.73       18.62     12.22 o 
  -9   4   5       23.11       17.75     10.82 o 
  -8   4   5        8.66       24.47      7.34 o 
  -7   4   5       61.62       69.13      9.88 o 
  -6   4   5      234.52      234.91     15.88 o 
  -5   4   5      598.06      610.29     12.99 o 
  -4   4   5     1514.77     1485.19     19.12 o 
  -3   4   5     3666.87     3929.69     38.49 o 
  -2   4   5      354.81      354.11     10.85 o 
  -1   4   5        1.38        7.35      3.97 o 
   0   4   5     1045.89      960.37     10.54 o 
   1   4   5     1441.51     1350.12     23.69 o 
   2   4   5       83.17      104.15     17.54 o 
   3   4   5      397.22      375.11     15.50 o 
   4   4   5     1042.04     1028.74     25.34 o 
   5   4   5      189.49      174.69     13.66 o 
   6   4   5       69.66       67.88      8.68 o 
   7   4   5      235.75      271.59     18.30 o 
   8   4   5      104.40       96.93     16.05 o 
   9   4   5       17.45       30.77      7.91 o 
 -10   5   5        4.64       16.99     13.73 o 
  -9   5   5       20.66       43.88     11.21 o 
  -8   5   5       45.29       43.55     10.65 o 
  -7   5   5      219.41      275.33     32.14 o 
  -6   5   5      354.58      360.62     15.60 o 
  -5   5   5      578.70      567.65     17.83 o 
  -4   5   5     1109.12     1158.20     28.30 o 
  -3   5   5     1565.04     1508.31     17.14 o 
  -2   5   5       65.70       89.10      8.81 o 
  -1   5   5     1227.28     1198.95     20.97 o 
   0   5   5     2345.26     2298.35     26.54 o 
   1   5   5      267.15      320.18     13.69 o 
   2   5   5      311.21      332.90     19.15 o 
   3   5   5      554.50      505.23     20.41 o 
   4   5   5     1443.70     1397.27     28.27 o 
   5   5   5      835.60      802.71     21.03 o 
   6   5   5      308.45      313.23     25.25 o 
   7   5   5      426.88      380.28     35.19 o 
   8   5   5      182.55      140.77     26.43 o 
   9   5   5        6.47       40.86     17.55 o 
  -9   6   5       11.70       24.57     10.38 o 
  -8   6   5        2.85       21.73     11.10 o 
  -7   6   5      156.78      196.98     26.26 o 
  -6   6   5      419.12      443.03     20.09 o 
  -5   6   5      206.84      207.22     17.25 o 
  -4   6   5      555.68      520.99     26.14 o 
  -3   6   5     1586.03     1560.14     36.82 o 
  -2   6   5     1017.58      980.20     27.67 o 
  -1   6   5      628.69      637.53     11.73 o 
   0   6   5       19.43       29.79      5.05 o 
   1   6   5     1487.48     1374.99     22.16 o 
   2   6   5        0.79        7.56      6.64 o 
   3   6   5       48.77       46.16      8.75 o 
   4   6   5     1005.75     1007.74     35.92 o 
   5   6   5      469.91      514.77     26.80 o 
   6   6   5      297.49      261.42     30.14 o 
   7   6   5      308.94      308.13     27.10 o 
   8   6   5       73.51       31.16      8.91 o 
   9   6   5       38.35       23.42     17.25 o 
  -9   7   5       43.81       47.43     21.97 o 
  -8   7   5       32.27       35.36     16.41 o 
  -7   7   5       69.89       97.03     13.64 o 
  -6   7   5      223.73      252.49     20.68 o 
  -5   7   5      112.75       99.43     15.89 o 
  -4   7   5     1197.23     1211.40     33.37 o 
  -3   7   5      893.28      872.63     29.49 o 
  -2   7   5       59.06       71.89     10.97 o 
  -1   7   5      309.26      328.21     20.26 o 
   0   7   5     1837.08     1825.03     41.42 o 
   1   7   5      121.97      142.78     17.36 o 
   2   7   5        7.58       10.05      5.53 o 
   3   7   5      914.40      901.42     28.61 o 
   4   7   5      840.34      852.81    156.22 o 
   5   7   5       57.65       43.63     10.09 o 
   6   7   5       46.36       25.12      8.39 o 
   7   7   5      194.59      193.54     20.30 o 
   8   7   5      134.56      103.29     18.97 o 
  -8   8   5       33.39       17.09     19.63 o 
  -7   8   5      299.48      337.91     73.19 o 
  -6   8   5      621.26      707.79     39.20 o 
  -5   8   5      172.96      177.80     20.81 o 
  -4   8   5      196.62      214.24     27.10 o 
  -3   8   5     1113.27     1205.21    218.34 o 
  -2   8   5      842.82      853.33     26.32 o 
  -1   8   5      895.73      951.07     24.80 o 
   0   8   5     2079.77     2155.52     38.94 o 
   1   8   5     1158.81     1196.12     36.94 o 
   2   8   5      328.66      331.25     24.93 o 
   3   8   5      198.27      246.25     23.03 o 
   4   8   5      630.81      647.00     41.41 o 
   5   8   5      222.12      235.49     28.33 o 
   6   8   5       73.08       64.04     13.23 o 
   7   8   5       68.98       55.73     11.95 o 
   8   8   5       23.49       27.61      8.22 o 
  -8   9   5      128.11      114.10     30.29 o 
  -7   9   5      335.92      288.23     48.69 o 
  -6   9   5      257.81      241.34     34.81 o 
  -5   9   5      272.93      272.61     27.90 o 
  -4   9   5      421.99      424.05     24.81 o 
  -3   9   5     1259.17     1398.48     35.37 o 
  -2   9   5      621.73      685.66     31.98 o 
  -1   9   5      166.42      161.89     16.64 o 
   0   9   5      883.45      855.08     35.31 o 
   1   9   5     1507.96     1570.77     62.40 o 
   2   9   5      530.69      548.34     29.36 o 
   3   9   5      617.84      667.43     31.54 o 
   4   9   5      491.22      490.36     33.20 o 
   5   9   5       11.45        9.94      6.63 o 
   6   9   5       21.13       25.49      8.45 o 
   7   9   5      201.01      189.41     33.44 o 
  -7  10   5      195.49      154.98     36.77 o 
  -6  10   5      451.11      469.93     57.29 o 
  -5  10   5       89.41       57.98     16.10 o 
  -4  10   5      145.29      146.38     27.70 o 
  -3  10   5      400.77      449.36     36.85 o 
  -2  10   5      132.43      135.64     15.91 o 
  -1  10   5      380.12      352.27     43.62 o 
   0  10   5      834.79      954.59     55.73 o 
   1  10   5      285.12      292.70     22.50 o 
   2  10   5       60.46       42.45     18.09 o 
   3  10   5      451.66      497.07     49.09 o 
   4  10   5      278.92      295.82     28.37 o 
   5  10   5      117.51       96.34     18.77 o 
   6  10   5       21.18       30.39     12.55 o 
  -6  11   5      141.81      126.19     26.74 o 
  -5  11   5       30.81       43.21     12.28 o 
  -4  11   5      100.76       92.41     17.64 o 
  -3  11   5      258.55      243.07     50.43 o 
  -2  11   5      269.02      259.94     45.73 o 
  -1  11   5      130.03      122.48     21.87 o 
   0  11   5      213.35      238.87     29.73 o 
   1  11   5      389.08      388.90     26.30 o 
   2  11   5       98.14      107.42     20.74 o 
   3  11   5      114.74      112.15     19.71 o 
   4  11   5      148.76      114.52     26.68 o 
   5  11   5       26.79       25.93      7.24 o 
  -4  12   5       80.79       81.68     23.19 o 
  -3  12   5      447.12      450.20     48.46 o 
  -2  12   5      272.48      279.11     40.97 o 
  -1  12   5       68.04      109.47     18.48 o 
   0  12   5      275.69      282.57     46.46 o 
   1  12   5      198.73      197.70     28.26 o 
   2  12   5      134.08      103.94     20.72 o 
   3  12   5      169.17      184.72     28.88 o 
   4  12   5      228.30      165.78     49.53 o 
  -2  13   5      127.15      120.96     28.52 o 
  -1  13   5      203.61      173.71     39.13 o 
   0  13   5      325.76      306.06     46.49 o 
   1  13   5       78.44      124.83     49.58 o 
 -10   0   6       11.64       17.27     19.64 o 
  -9   0   6      534.85      490.21     91.86 o 
  -8   0   6     2334.14     2582.96     81.14 o 
  -7   0   6       60.28       49.26     23.75 o 
  -6   0   6     2520.10     2579.47     67.26 o 
  -5   0   6     9067.49     9401.87    139.06 o 
  -4   0   6     9714.43     9794.85    171.61 o 
  -3   0   6     5999.62     6065.91     59.17 o 
  -2   0   6    20906.59    21214.35    160.48 o 
  -1   0   6     3101.60     3124.02     30.92 o 
   0   0   6    12587.27    13081.01    125.41 o 
   1   0   6     8221.85     8404.19     70.43 o 
   2   0   6    10951.00    11202.80    163.95 o 
   3   0   6      683.35      660.07     31.51 o 
   4   0   6     2070.20     2063.01     47.73 o 
   5   0   6     4065.31     4256.54     88.73 o 
   6   0   6     2657.59     2931.92     83.31 o 
   7   0   6        2.58       10.26     11.39 o 
   8   0   6      216.56      268.96     35.57 o 
   9   0   6      335.21      328.64     62.46 o 
  10   0   6       44.63       34.25     15.53 o 
 -10   1   6       20.70       30.19      8.13 o 
  -9   1   6      240.60      291.97     30.83 o 
  -8   1   6      803.94      913.49     40.12 o 
  -7   1   6      614.31      647.47     30.61 o 
  -6   1   6     2021.36     2008.71     30.06 o 
  -5   1   6     6293.23     6285.42     58.93 o 
  -4   1   6     4519.87     4690.18     57.52 o 
  -3   1   6      607.65      560.44      7.62 o 
  -2   1   6    15029.84    15077.27    103.05 o 
  -1   1   6    16139.96    16718.23    140.66 o 
   0   1   6      153.00      161.01      7.86 o 
   1   1   6     1679.38     1378.61     16.10 o 
   2   1   6    12834.15    13185.14    109.36 o 
   3   1   6     1292.86     1409.47     28.29 o 
   4   1   6     1933.09     1892.71     30.30 o 
   5   1   6     2952.78     3022.77     46.58 o 
   6   1   6      492.78      547.17     26.70 o 
   7   1   6      107.29      123.15     17.71 o 
   8   1   6      669.00      727.12     42.53 o 
   9   1   6      332.84      334.24     34.54 o 
  10   1   6       11.89       31.05      9.89 o 
 -10   2   6        8.48       26.71      9.96 o 
  -9   2   6      474.97      503.86     74.19 o 
  -8   2   6      430.61      468.54     35.01 o 
  -7   2   6       61.03       45.19     10.14 o 
  -6   2   6      116.76      115.83      9.86 o 
  -5   2   6     6119.77     6251.16     62.24 o 
  -4   2   6     1388.77     1249.28     20.18 o 
  -3   2   6      409.69      375.04      8.68 o 
  -2   2   6     2023.51     1755.84     17.39 o 
  -1   2   6     6906.72     6879.92     44.02 o 
   0   2   6        4.38        9.03      3.07 o 
   1   2   6     4496.46     4205.90     39.17 o 
   2   2   6     2851.45     2702.44     32.11 o 
   3   2   6      471.64      474.33     18.77 o 
   4   2   6      126.90      143.19     15.60 o 
   5   2   6     3304.19     3374.83     57.01 o 
   6   2   6      759.81      740.03     24.58 o 
   7   2   6      124.01      139.13     14.69 o 
   8   2   6      303.74      346.63     34.36 o 
   9   2   6      265.81      262.14     24.92 o 
 -10   3   6       19.03       35.90     10.66 o 
  -9   3   6      409.91      445.15     32.74 o 
  -8   3   6      594.44      623.14     40.46 o 
  -7   3   6       21.21       16.30      7.82 o 
  -6   3   6      129.30      127.94     14.14 o 
  -5   3   6     2810.54     2658.23     42.42 o 
  -4   3   6      300.00      263.93      6.80 o 
  -3   3   6     2806.71     2956.09     25.74 o 
  -2   3   6     6322.20     5969.39     46.87 o 
  -1   3   6     5135.98     4982.31     47.91 o 
   0   3   6      101.85       97.66      5.52 o 
   1   3   6     2567.63     2359.15     29.60 o 
   2   3   6      606.01      523.36     14.34 o 
   3   3   6      954.07      876.12     15.12 o 
   4   3   6      179.17      144.28     13.19 o 
   5   3   6     2319.97     2359.11     46.20 o 
   6   3   6      673.64      715.39    120.20 o 
   7   3   6       33.59       26.04      7.74 o 
   8   3   6      221.23      236.35     24.49 o 
   9   3   6      351.42      353.42     30.26 o 
 -10   4   6       65.08       38.66     22.60 o 
  -9   4   6      213.21      198.45     33.19 o 
  -8   4   6      337.17      343.59     40.12 o 
  -7   4   6       40.54       49.73     10.01 o 
  -6   4   6      939.18      925.05     38.81 o 
  -5   4   6     3259.94     3191.67     38.16 o 
  -4   4   6     2506.64     2482.57     26.57 o 
  -3   4   6       19.61       11.66      3.84 o 
  -2   4   6     7778.59     7567.28     72.17 o 
  -1   4   6    12848.12    13680.78    120.89 o 
   0   4   6      349.54      347.87     11.90 o 
   1   4   6      695.83      592.08     15.27 o 
   2   4   6     4963.76     4752.58     61.29 o 
   3   4   6       88.22       79.04      9.63 o 
   4   4   6      333.51      302.62     17.28 o 
   5   4   6      995.30     1035.76     33.67 o 
   6   4   6      143.38      147.46     15.95 o 
   7   4   6      145.73      149.09     15.80 o 
   8   4   6      622.90      670.97     42.38 o 
   9   4   6      214.29      213.84     35.47 o 
 -10   5   6       41.75       37.85     12.62 o 
  -9   5   6      218.81      260.70     39.75 o 
  -8   5   6      556.18      678.03     48.41 o 
  -7   5   6        0.72        4.01      5.12 o 
  -6   5   6      432.03      383.86     21.51 o 
  -5   5   6     2312.80     2253.36     34.60 o 
  -4   5   6     1981.44     1946.39     27.63 o 
  -3   5   6      248.77      267.87     24.05 o 
  -2   5   6     3651.37     3633.04     53.50 o 
  -1   5   6     1304.67     1183.63     29.82 o 
   0   5   6     3235.07     3361.01     28.97 o 
   1   5   6     1275.13     1284.98     30.63 o 
   2   5   6     2369.06     2302.99     55.35 o 
   3   5   6       74.46       70.10     11.37 o 
   4   5   6      347.77      296.19     27.14 o 
   5   5   6      654.61      592.39     54.95 o 
   6   5   6      600.92      644.06     31.26 o 
   7   5   6       16.74       21.65      7.85 o 
   8   5   6      183.11      178.78     29.00 o 
   9   5   6      132.25      116.18     21.26 o 
  -9   6   6      217.78      201.62     39.00 o 
  -8   6   6      222.06      228.50     37.22 o 
  -7   6   6       64.58       83.71     13.18 o 
  -6   6   6      395.98      405.01     26.94 o 
  -5   6   6      914.58      870.34     19.54 o 
  -4   6   6        3.06       13.22      6.28 o 
  -3   6   6        2.08       12.90      5.42 o 
  -2   6   6     3192.82     3115.72     47.76 o 
  -1   6   6     2036.10     1931.33     29.16 o 
   0   6   6       52.05       50.00     96.29 o 
   1   6   6      168.74      172.37     12.93 o 
   2   6   6     1990.22     1981.70     36.89 o 
   3   6   6     1236.79     1263.59     33.26 o 
   4   6   6      845.60      862.24     29.06 o 
   5   6   6      665.96      739.38     29.25 o 
   6   6   6       70.97       86.65     12.74 o 
   7   6   6        0.91       15.29      6.94 o 
   8   6   6      112.29      106.63     18.77 o 
  -9   7   6      167.38      137.11     41.45 o 
  -8   7   6      106.31      162.49     24.84 o 
  -7   7   6       61.88       70.02     12.52 o 
  -6   7   6      173.32      179.44     18.04 o 
  -5   7   6     1792.11     1943.01     44.82 o 
  -4   7   6      389.75      419.88     24.25 o 
  -3   7   6      125.01      128.61     14.08 o 
  -2   7   6        1.60       10.71      5.82 o 
  -1   7   6     2251.01     2162.36     39.37 o 
   0   7   6      187.75      198.69     12.11 o 
   1   7   6     1535.44     1608.36     32.99 o 
   2   7   6     1860.70     1757.53     48.28 o 
   3   7   6      683.91      672.89     33.44 o 
   4   7   6      251.12      243.23     26.96 o 
   5   7   6      603.46      658.61     28.33 o 
   6   7   6       28.51       14.85      7.65 o 
   7   7   6       50.36       41.38     11.73 o 
   8   7   6       58.62       40.71     12.99 o 
  -8   8   6      213.98      159.08     75.68 o 
  -7   8   6       53.53       60.44     21.53 o 
  -6   8   6      313.21      286.23     27.67 o 
  -5   8   6      919.93      933.62     34.34 o 
  -4   8   6       12.66       12.17      6.81 o 
  -3   8   6      252.52      262.20     23.68 o 
  -2   8   6      794.91      810.64     24.29 o 
  -1   8   6      828.33      789.66     37.13 o 
   0   8   6      197.07      180.43     21.08 o 
   1   8   6      552.80      569.04     21.58 o 
   2   8   6      572.28      600.98     22.37 o 
   3   8   6      905.07      862.11     30.37 o 
   4   8   6      297.19      311.50     35.60 o 
   5   8   6      242.52      242.86     37.07 o 
   6   8   6       32.57       33.61     11.77 o 
   7   8   6        1.19       25.47      8.22 o 
  -8   9   6       38.79       28.46     27.30 o 
  -7   9   6       15.02       15.53      9.92 o 
  -6   9   6      156.19      178.74     28.75 o 
  -5   9   6      364.79      390.94     28.21 o 
  -4   9   6      151.17      158.82     19.93 o 
  -3   9   6        7.38        7.29      7.64 o 
  -2   9   6      571.28      615.94     51.28 o 
  -1   9   6      950.81      987.81     61.52 o 
   0   9   6      128.39      145.37     16.67 o 
   1   9   6       29.88       32.09      6.62 o 
   2   9   6      440.53      477.61     25.03 o 
   3   9   6      106.27      117.75     18.34 o 
   4   9   6      145.10      115.64     24.91 o 
   5   9   6       68.90       85.74     18.32 o 
   6   9   6        2.57       18.23      6.16 o 
   7   9   6        4.03       27.77      9.97 o 
  -7  10   6        7.08       28.51     12.88 o 
  -6  10   6        6.32       26.60     10.40 o 
  -5  10   6       99.31      134.20     22.73 o 
  -4  10   6       68.22      122.72     16.29 o 
  -3  10   6      100.39       91.60     20.57 o 
  -2  10   6       60.50       63.69     14.29 o 
  -1  10   6      114.49      127.73     21.86 o 
   0  10   6      140.58      152.32     21.47 o 
   1  10   6       61.27       51.08     15.98 o 
   2  10   6      158.24      178.54     27.84 o 
   3  10   6        2.17       19.83      5.73 o 
   4  10   6        4.79       19.60      9.46 o 
   5  10   6        8.70       23.63      7.12 o 
   6  10   6        2.74       10.37      6.49 o 
  -6  11   6        0.81       16.28      9.10 o 
  -5  11   6        0.41       18.56      5.32 o 
  -4  11   6       82.29       73.44     18.04 o 
  -3  11   6        5.19       37.86     11.18 o 
  -2  11   6       90.73       91.43     14.52 o 
  -1  11   6       72.26       72.29     15.69 o 
   0  11   6        6.44       20.64      7.10 o 
   1  11   6        2.37       12.76     10.55 o 
   2  11   6        1.06       22.12     10.98 o 
   3  11   6       62.57       66.46     22.66 o 
   4  11   6       20.78       26.44     31.12 o 
   5  11   6        2.43       19.00      7.46 o 
  -4  12   6        1.21       29.60     12.55 o 
  -3  12   6       14.74       25.41     10.69 o 
  -2  12   6       10.98       29.18     14.51 o 
  -1  12   6       96.04       80.74     36.21 o 
   0  12   6        0.62       19.58      9.05 o 
   1  12   6       10.27        7.48      8.96 o 
   2  12   6       17.84       24.41      9.56 o 
   3  12   6        2.98       26.20     11.20 o 
  -1  13   6        2.20       21.47      8.44 o 
   0  13   6        0.86       22.15      9.98 o 
 -10   1   7       14.73       12.66      8.53 o 
  -9   1   7       22.18       24.41      7.45 o 
  -8   1   7       40.45       55.37     17.65 o 
  -7   1   7       59.46       75.84     18.25 o 
  -6   1   7      211.37      239.80     29.27 o 
  -5   1   7      108.98      112.25     12.11 o 
  -4   1   7        6.43        5.84      2.63 o 
  -3   1   7     2625.66     2807.26     29.84 o 
  -2   1   7     2102.88     2025.58     21.74 o 
  -1   1   7      256.35      222.07      6.87 o 
   0   1   7        5.39        6.74      3.04 o 
   1   1   7       43.79       41.69     13.73 o 
   2   1   7     2397.08     2404.81     33.62 o 
   3   1   7       68.58       74.60     10.03 o 
   4   1   7       67.33       86.64     11.27 o 
   5   1   7       34.87       44.43      8.87 o 
   6   1   7      248.31      269.41     25.23 o 
   7   1   7       48.84       59.01      9.25 o 
   8   1   7        0.17       20.06      6.99 o 
   9   1   7        5.17       24.33      7.55 o 
 -10   2   7        7.25       25.53      8.10 o 
  -9   2   7       43.32       42.77     15.87 o 
  -8   2   7        3.99       23.14      6.37 o 
  -7   2   7       13.79       12.85      7.76 o 
  -6   2   7       52.88       56.88      7.30 o 
  -5   2   7     1114.67     1114.15     24.65 o 
  -4   2   7     2503.48     2507.16     22.29 o 
  -3   2   7        4.63        9.36      2.68 o 
  -2   2   7        3.23        9.08      2.53 o 
  -1   2   7      877.91      842.90     12.03 o 
   0   2   7     2129.59     2100.51     24.51 o 
   1   2   7       34.03       40.28      7.07 o 
   2   2   7     1047.35     1093.81     22.45 o 
   3   2   7      142.04      131.80     12.58 o 
   4   2   7     1866.27     1943.23     36.04 o 
   5   2   7       95.28       85.18     12.15 o 
   6   2   7       23.92       30.33      8.50 o 
   7   2   7       46.52       38.61      8.72 o 
   8   2   7       12.52       18.26      4.98 o 
   9   2   7       14.80       37.35      9.25 o 
 -10   3   7        4.69       17.56      8.92 o 
  -9   3   7        1.58       29.45      7.85 o 
  -8   3   7        6.54        7.36      6.59 o 
  -7   3   7      319.47      322.65     22.73 o 
  -6   3   7      295.38      283.15     17.72 o 
  -5   3   7      173.91      156.14      9.30 o 
  -4   3   7      115.27      125.38      7.78 o 
  -3   3   7     3699.53     3951.18     42.11 o 
  -2   3   7     2044.00     1917.95     20.11 o 
  -1   3   7       28.23       41.77      4.68 o 
   0   3   7      732.69      775.19     11.61 o 
   1   3   7        1.57        1.82      3.05 o 
   2   3   7     1381.04     1380.28     26.17 o 
   3   3   7      516.07      513.71     16.79 o 
   4   3   7      195.95      202.86     12.96 o 
   5   3   7       17.05       17.77      7.58 o 
   6   3   7      540.43      596.38     25.97 o 
   7   3   7      366.53      358.03     30.66 o 
   8   3   7       81.40       74.39     12.20 o 
   9   3   7        3.17       19.59      6.31 o 
 -10   4   7       68.79       67.13     20.43 o 
  -9   4   7        1.84       21.36     12.00 o 
  -8   4   7       15.57       20.27      8.60 o 
  -7   4   7      353.04      359.25     42.58 o 
  -6   4   7      369.94      353.87     17.18 o 
  -5   4   7      217.69      226.73     13.36 o 
  -4   4   7      393.87      366.68     11.83 o 
  -3   4   7      457.58      478.83     23.04 o 
  -2   4   7      315.25      321.57     14.96 o 
  -1   4   7     2101.52     2210.44     29.19 o 
   0   4   7     2793.61     3078.45     30.36 o 
   1   4   7      283.51      294.77     13.78 o 
   2   4   7       27.56       34.80      4.37 o 
   3   4   7       55.16       40.55      7.08 o 
   4   4   7      113.51      149.88     13.77 o 
   5   4   7      219.24      231.47     23.39 o 
   6   4   7      188.60      179.86     17.91 o 
   7   4   7      131.68      121.70     13.99 o 
   8   4   7        7.44       30.30      9.17 o 
   9   4   7       41.15       27.92      9.90 o 
 -10   5   7       95.34       70.71     19.58 o 
  -9   5   7       33.84       25.45     14.32 o 
  -8   5   7      160.44      148.87     29.26 o 
  -7   5   7      204.87      211.90     21.85 o 
  -6   5   7       12.24       15.59      4.38 o 
  -5   5   7      135.37      109.97     13.31 o 
  -4   5   7     1498.91     1550.02     23.51 o 
  -3   5   7     1633.77     1650.74     29.78 o 
  -2   5   7      883.09      889.86     19.65 o 
  -1   5   7     1302.77     1231.13     20.74 o 
   0   5   7     1340.16     1329.86     15.84 o 
   1   5   7      945.84     1051.53     22.37 o 
   2   5   7      331.29      354.51     27.28 o 
   3   5   7      862.79      865.80     24.40 o 
   4   5   7      228.53      233.68     21.78 o 
   5   5   7      145.54      143.63     12.87 o 
   6   5   7        0.46       31.19     10.02 o 
   7   5   7      189.35      195.47     25.42 o 
   8   5   7       11.78       17.27     10.83 o 
   9   5   7       14.42       26.95     10.14 o 
  -9   6   7       13.12       26.64     11.13 o 
  -8   6   7       12.43       25.78     10.51 o 
  -7   6   7      439.37      432.07     41.88 o 
  -6   6   7      481.37      514.23     20.64 o 
  -5   6   7       68.09       47.26     10.35 o 
  -4   6   7       47.32       59.21      8.42 o 
  -3   6   7     1642.38     1651.29     31.30 o 
  -2   6   7      969.14      999.63     30.14 o 
  -1   6   7     1034.10     1024.02     23.96 o 
   0   6   7     1011.29     1063.84     22.83 o 
   1   6   7      446.32      385.46     18.12 o 
   2   6   7      747.24      735.33     31.99 o 
   3   6   7      199.10      183.06     21.16 o 
   4   6   7       65.45       63.83     12.58 o 
   5   6   7        6.61       18.90      8.75 o 
   6   6   7      205.03      237.48     26.70 o 
   7   6   7       23.49       26.93      7.28 o 
   8   6   7        8.60       20.10      6.11 o 
  -9   7   7        9.37       27.93     16.69 o 
  -8   7   7       93.45       70.97     21.17 o 
  -7   7   7      222.01      221.49     30.63 o 
  -6   7   7       42.07       44.17      8.41 o 
  -5   7   7      277.26      297.18     26.20 o 
  -4   7   7     1021.30     1006.30    182.10 o 
  -3   7   7      145.60      181.41     19.75 o 
  -2   7   7       49.57       58.88     13.12 o 
  -1   7   7      750.27      710.26     22.31 o 
   0   7   7     2041.96     2053.48     31.61 o 
   1   7   7      109.77      112.55     12.80 o 
   2   7   7       28.42       32.67      7.88 o 
   3   7   7      294.33      300.60     22.22 o 
   4   7   7      461.97      409.28     34.56 o 
   5   7   7       10.20       16.37      8.10 o 
   6   7   7      103.58       91.47     21.06 o 
   7   7   7      162.29      155.48     26.11 o 
   8   7   7       30.82       26.81      9.19 o 
  -8   8   7      107.70      134.09     61.36 o 
  -7   8   7      287.85      308.73     63.00 o 
  -6   8   7      127.48      163.33     20.84 o 
  -5   8   7      132.82      142.30     16.06 o 
  -4   8   7     1050.67     1117.91     35.64 o 
  -3   8   7     1639.24     1684.40     37.77 o 
  -2   8   7      646.94      588.60     36.94 o 
  -1   8   7      140.09      173.36     19.57 o 
   0   8   7      217.95      211.84     14.91 o 
   1   8   7      170.06      163.89     18.82 o 
   2   8   7      597.57      628.30     30.30 o 
   3   8   7      723.32      812.54     31.31 o 
   4   8   7      319.62      300.28     41.78 o 
   5   8   7       64.24       47.22     11.02 o 
   6   8   7      177.15      202.27     28.30 o 
   7   8   7      304.19      253.05     38.73 o 
  -7   9   7      243.33      284.64     36.15 o 
  -6   9   7      478.43      511.19     91.02 o 
  -5   9   7      219.50      212.05     26.91 o 
  -4   9   7      638.97      620.55     44.66 o 
  -3   9   7      752.06      761.28     37.29 o 
  -2   9   7      141.45      173.51     17.68 o 
  -1   9   7     1199.43     1188.33     43.91 o 
   0   9   7     1620.04     1546.39     58.12 o 
   1   9   7      225.36      245.07     20.43 o 
   2   9   7       86.89       92.01     16.57 o 
   3   9   7      539.89      569.85     38.95 o 
   4   9   7      347.09      336.21     24.10 o 
   5   9   7      343.87      318.16     54.50 o 
   6   9   7      321.69      293.76     40.61 o 
  -7  10   7      115.38       99.36     23.35 o 
  -6  10   7        1.16       13.79      6.64 o 
  -5  10   7      167.94      137.78     18.23 o 
  -4  10   7      726.76      805.74     36.17 o 
  -3  10   7      423.23      436.40     35.60 o 
  -2  10   7      169.54      136.11     21.47 o 
  -1  10   7      374.39      366.74     27.20 o 
   0  10   7      529.78      569.70     42.17 o 
   1  10   7      442.70      483.93     44.42 o 
   2  10   7      117.50      144.93     22.79 o 
   3  10   7      618.10      677.23     40.22 o 
   4  10   7      395.01      316.93     35.02 o 
   5  10   7       23.11       14.43      7.68 o 
   6  10   7       58.38       35.77     11.30 o 
  -5  11   7       41.70       51.52     11.98 o 
  -4  11   7      155.53      108.02     25.05 o 
  -3  11   7      244.55      227.59     46.60 o 
  -2  11   7       44.40       60.67     15.73 o 
  -1  11   7      167.52      165.24     26.34 o 
   0  11   7      462.65      465.35     38.85 o 
   1  11   7       83.85       86.47     31.31 o 
   2  11   7      137.22      126.11     24.73 o 
   3  11   7      269.29      305.75     95.44 o 
   4  11   7      147.24       99.66     18.67 o 
  -4  12   7      166.46      179.40     33.76 o 
  -3  12   7       60.43       37.60     18.44 o 
  -2  12   7        6.41       31.73     17.78 o 
  -1  12   7      188.01      169.40     51.56 o 
   0  12   7      527.42      465.11     41.32 o 
   1  12   7       77.68       58.15     14.87 o 
   2  12   7       57.34       50.25     14.16 o 
   3  12   7      124.07      104.77     25.90 o 
 -10   0   8      225.91      250.50     64.30 o 
  -9   0   8      374.12      456.99     63.82 o 
  -8   0   8      126.87      160.64     32.40 o 
  -7   0   8       22.47       16.74     27.87 o 
  -6   0   8     2823.49     3026.96    119.40 o 
  -5   0   8     1872.26     1737.54     65.95 o 
  -4   0   8      803.00      898.46     50.75 o 
  -3   0   8     1201.84     1186.65     24.70 o 
  -2   0   8    17316.81    18491.91    170.29 o 
  -1   0   8    12296.99    14372.87    186.30 o 
   0   0   8     2635.32     2427.71     43.50 o 
   1   0   8     3069.28     2801.31     74.00 o 
   2   0   8     6256.61     6488.87    195.37 o 
   3   0   8      346.07      367.71     20.97 o 
   4   0   8     2983.17     2865.73     61.46 o 
   5   0   8     1124.02     1145.22     40.98 o 
   6   0   8      433.56      390.76     43.12 o 
   7   0   8      302.49      333.71     32.70 o 
   8   0   8      952.82     1102.07     65.39 o 
   9   0   8      294.41      271.23     46.10 o 
 -10   1   8      153.34      150.92     21.94 o 
  -9   1   8      834.49      884.23     43.31 o 
  -8   1   8      326.70      323.38     32.39 o 
  -7   1   8       21.31       30.93      9.61 o 
  -6   1   8      891.53      834.57     41.13 o 
  -5   1   8     2126.04     2101.69     88.94 o 
  -4   1   8     1095.67     1059.57     27.52 o 
  -3   1   8     5880.41     6112.56     48.28 o 
  -2   1   8    10413.40    10634.77     75.99 o 
  -1   1   8      824.24      782.61     13.30 o 
   0   1   8     4494.68     4736.15     43.32 o 
   1   1   8    11026.28    11596.09     96.33 o 
   2   1   8     2190.78     2008.69     38.35 o 
   3   1   8       36.82       35.96      8.98 o 
   4   1   8     1049.81     1044.09     30.40 o 
   5   1   8     2050.44     2098.64     39.80 o 
   6   1   8      418.10      421.95     25.50 o 
   7   1   8      241.83      252.58     21.00 o 
   8   1   8      542.68      509.73     53.36 o 
   9   1   8       94.33       81.33     15.49 o 
 -10   2   8       31.93       27.38     12.62 o 
  -9   2   8      640.79      627.02     35.66 o 
  -8   2   8      204.07      216.10     26.07 o 
  -7   2   8      161.28      172.77     26.38 o 
  -6   2   8     1015.97      985.07     21.49 o 
  -5   2   8     2910.83     2751.28     38.19 o 
  -4   2   8       56.40       58.76      7.87 o 
  -3   2   8     2334.40     2285.05     22.77 o 
  -2   2   8     8639.02     8764.00     64.79 o 
  -1   2   8     5043.30     5369.01     44.54 o 
   0   2   8      984.34      953.82     15.78 o 
   1   2   8     3869.92     3509.63     39.52 o 
   2   2   8      920.79      891.39     24.65 o 
   3   2   8      537.23      549.66     14.79 o 
   4   2   8      544.28      532.92     24.71 o 
   5   2   8     1429.10     1430.20     41.74 o 
   6   2   8        1.75       12.87      7.37 o 
   7   2   8       76.69       66.53     11.15 o 
   8   2   8      240.87      223.62     28.91 o 
   9   2   8      121.26      111.10     16.23 o 
 -10   3   8      125.92      113.88     24.03 o 
  -9   3   8      622.03      651.97    111.58 o 
  -8   3   8      166.38      180.98     26.57 o 
  -7   3   8      384.37      408.43     44.21 o 
  -6   3   8     1957.24     1980.83     53.53 o 
  -5   3   8     3076.00     2873.57     35.31 o 
  -4   3   8      594.89      589.88     19.53 o 
  -3   3   8     2344.61     2257.34     25.00 o 
  -2   3   8     3046.23     2818.26     28.92 o 
  -1   3   8     2421.61     2445.16     26.07 o 
   0   3   8      723.16      686.65     15.05 o 
   1   3   8     9799.17    10078.84     88.30 o 
   2   3   8     3309.13     3598.48     36.31 o 
   3   3   8      226.12      220.27     16.45 o 
   4   3   8      761.57      723.61     19.22 o 
   5   3   8     1183.96     1224.41     33.47 o 
   6   3   8        2.40       11.54      6.77 o 
   7   3   8       52.26       49.53      8.14 o 
   8   3   8      277.29      299.74     48.70 o 
   9   3   8       74.81       81.55     15.96 o 
 -10   4   8       71.86       73.89     18.87 o 
  -9   4   8      877.43      797.13    145.38 o 
  -8   4   8     1160.93     1225.31    102.15 o 
  -7   4   8      106.70      106.53     26.18 o 
  -6   4   8     1414.83     1360.46    223.46 o 
  -5   4   8     2225.81     2155.86     41.30 o 
  -4   4   8      963.66      926.28     34.31 o 
  -3   4   8     2234.73     2144.39     31.71 o 
  -2   4   8     4192.77     4005.24     60.23 o 
  -1   4   8      543.28      500.02      8.85 o 
   0   4   8     2162.39     2271.38     25.35 o 
   1   4   8     6823.36     7018.91     57.13 o 
   2   4   8     2696.18     2602.01     30.71 o 
   3   4   8      341.39      377.50     13.39 o 
   4   4   8     1669.15     1727.35     29.95 o 
   5   4   8     1410.92     1413.82    233.66 o 
   6   4   8      382.92      372.21     31.65 o 
   7   4   8       14.50       25.03      7.75 o 
   8   4   8       88.37       97.20     16.05 o 
   9   4   8       34.62       35.37      8.76 o 
  -9   5   8      283.66      268.85     38.62 o 
  -8   5   8      332.42      360.29     50.88 o 
  -7   5   8      293.70      298.09     34.15 o 
  -6   5   8     1489.04     1506.35     38.52 o 
  -5   5   8      863.71      844.58     30.63 o 
  -4   5   8      514.16      529.71     22.08 o 
  -3   5   8      406.73      408.91     17.31 o 
  -2   5   8     4392.50     4179.84     71.90 o 
  -1   5   8      768.67      812.99     20.31 o 
   0   5   8     1167.12     1111.40     26.67 o 
   1   5   8     1642.11     1547.59     25.36 o 
   2   5   8     1594.53     1561.28     33.22 o 
   3   5   8      225.61      206.63     22.83 o 
   4   5   8     1808.68     1810.55     41.07 o 
   5   5   8     1164.39     1171.38     39.86 o 
   6   5   8       20.12       25.46      9.92 o 
   7   5   8       15.78       31.06      8.08 o 
   8   5   8      259.92      244.66     38.52 o 
  -9   6   8      208.91      133.31     34.82 o 
  -8   6   8      105.75       76.20     18.28 o 
  -7   6   8        1.13       15.15     10.55 o 
  -6   6   8      177.04      187.19     23.85 o 
  -5   6   8     1048.13     1075.52    194.30 o 
  -4   6   8      848.80      833.86     26.00 o 
  -3   6   8      915.12      950.46     26.71 o 
  -2   6   8      716.16      614.99     20.91 o 
  -1   6   8        1.22        5.50      4.14 o 
   0   6   8      431.68      392.68     20.76 o 
   1   6   8     2831.92     2731.47     47.04 o 
   2   6   8     1221.18     1184.41     30.97 o 
   3   6   8       64.84       53.89     13.04 o 
   4   6   8       35.27       47.62     11.60 o 
   5   6   8      665.02      693.93     34.52 o 
   6   6   8      159.15      161.15     17.80 o 
   7   6   8       63.30       64.95     12.60 o 
   8   6   8       96.87      108.13     26.54 o 
  -9   7   8       83.55       50.73     15.31 o 
  -8   7   8      133.66       95.96     22.84 o 
  -7   7   8       15.89       50.87     16.32 o 
  -6   7   8       93.38       93.22     18.79 o 
  -5   7   8      345.78      389.60     21.16 o 
  -4   7   8        0.53       15.70      5.51 o 
  -3   7   8     1103.27     1105.54     58.96 o 
  -2   7   8     1248.24     1211.97     43.75 o 
  -1   7   8      622.66      569.99     16.67 o 
   0   7   8      105.17      107.99      9.69 o 
   1   7   8      678.11      693.21     24.46 o 
   2   7   8        5.69       13.92      4.59 o 
   3   7   8        5.64       18.00      7.69 o 
   4   7   8      623.31      661.59     35.01 o 
   5   7   8      515.75      515.30     49.15 o 
   6   7   8       16.20       28.33      8.77 o 
   7   7   8        2.13       16.23     10.77 o 
  -8   8   8       31.15       40.62     20.66 o 
  -7   8   8       18.02       30.37     10.74 o 
  -6   8   8       40.98       39.34      9.42 o 
  -5   8   8      314.14      314.75     35.25 o 
  -4   8   8      363.48      335.19     24.44 o 
  -3   8   8      252.37      246.15     21.88 o 
  -2   8   8      107.03      108.51     13.58 o 
  -1   8   8      114.36      119.56     18.88 o 
   0   8   8       54.07       54.15     13.90 o 
   1   8   8     1175.82     1146.18    207.40 o 
   2   8   8      333.41      327.45     34.14 o 
   3   8   8        0.77        7.87      5.54 o 
   4   8   8      119.20      131.35     20.28 o 
   5   8   8      433.48      479.91     37.58 o 
   6   8   8       85.82       78.49     15.11 o 
   7   8   8       52.67       32.55     12.97 o 
  -7   9   8       14.95       25.34     12.95 o 
  -6   9   8       86.98       74.27     17.41 o 
  -5   9   8      148.44      122.71     20.97 o 
  -4   9   8       63.93       91.78     22.20 o 
  -3   9   8       59.62       82.03     13.90 o 
  -2   9   8      163.91      160.64     20.30 o 
  -1   9   8       68.18       78.84     13.63 o 
   0   9   8      100.57      102.13     18.28 o 
   1   9   8      500.41      509.19     29.05 o 
   2   9   8      263.29      255.46     26.23 o 
   3   9   8       22.69       30.73      7.17 o 
   4   9   8      136.41      127.22     21.66 o 
   5   9   8      398.05      404.36     53.11 o 
   6   9   8       38.89       42.32     10.83 o 
  -6  10   8       59.74       75.74     20.50 o 
  -5  10   8       55.44       49.46     14.37 o 
  -4  10   8       27.78       38.32      8.02 o 
  -3  10   8       10.57       25.00      9.60 o 
  -2  10   8       53.43       62.85     14.25 o 
  -1  10   8        0.14       23.08      8.98 o 
   0  10   8       69.45       43.56     13.32 o 
   1  10   8       49.60       50.57     14.44 o 
   2  10   8       16.17       20.26      9.50 o 
   3  10   8       13.60       24.79      8.66 o 
   4  10   8      290.48      239.68     41.46 o 
   5  10   8       83.21      107.30     20.24 o 
  -5  11   8       97.96      104.99     31.38 o 
  -4  11   8      121.95      135.34     24.78 o 
  -3  11   8       29.06       43.79     14.11 o 
  -2  11   8        4.69       14.97      7.48 o 
  -1  11   8        3.82       21.09      9.49 o 
   0  11   8        1.21        8.27     11.12 o 
   1  11   8      236.43      226.85     40.84 o 
   2  11   8      161.89      175.95     45.23 o 
   3  11   8       22.71       21.39      7.06 o 
   4  11   8        0.10       14.76     12.19 o 
  -3  12   8       14.89       42.64     16.70 o 
  -2  12   8       13.58       25.49      9.30 o 
  -1  12   8        0.83        5.97     10.24 o 
   0  12   8       11.38       21.62      6.17 o 
   1  12   8       19.70       24.22     10.61 o 
   2  12   8        6.74       28.30      9.89 o 
 -10   1   9       75.73       56.61     13.51 o 
  -9   1   9       39.65       45.46     13.14 o 
  -8   1   9        0.36       22.09      8.05 o 
  -7   1   9        0.71       24.16      6.93 o 
  -6   1   9       43.40       47.12     10.90 o 
  -5   1   9       17.37       23.13      9.46 o 
  -4   1   9        0.08        6.13      7.92 o 
  -3   1   9      230.63      255.81      9.40 o 
  -2   1   9      492.11      509.69     11.87 o 
  -1   1   9      187.25      195.73      9.57 o 
   0   1   9      237.07      262.44     12.61 o 
   1   1   9       65.60       67.50      8.79 o 
   2   1   9        1.50       11.94      8.06 o 
   3   1   9        0.11       14.14      6.23 o 
   4   1   9      101.73       82.03     10.93 o 
   5   1   9        5.91       11.95      7.42 o 
   6   1   9       16.23       17.97      6.37 o 
   7   1   9       27.57       40.70      8.74 o 
   8   1   9        9.51       12.92      6.86 o 
   9   1   9       15.28       28.61      7.99 o 
 -10   2   9        3.75       14.10      7.49 o 
  -9   2   9       38.30       30.87      9.50 o 
  -8   2   9      265.84      241.82     32.86 o 
  -7   2   9       34.02       65.79     11.52 o 
  -6   2   9      231.30      241.58     25.77 o 
  -5   2   9      167.00      178.31     12.95 o 
  -4   2   9      117.61       98.47      7.32 o 
  -3   2   9        5.26        6.18      2.56 o 
  -2   2   9      403.57      400.10      9.92 o 
  -1   2   9      488.60      488.52     11.25 o 
   0   2   9     2503.22     2738.74     29.68 o 
   1   2   9        1.86       -4.93      4.93 o 
   2   2   9       18.42       18.52      4.50 o 
   3   2   9       34.45       25.50      5.94 o 
   4   2   9        0.35       15.77      6.35 o 
   5   2   9      193.45      221.64     27.98 o 
   6   2   9       34.93       45.62     10.86 o 
   7   2   9       64.47       57.07     11.88 o 
   8   2   9       55.13       64.49     11.83 o 
   9   2   9        9.94       30.86     11.28 o 
 -10   3   9      144.48      142.21     31.20 o 
  -9   3   9       15.52       26.58      9.12 o 
  -8   3   9        6.85       14.79      7.54 o 
  -7   3   9       26.72       16.00      9.69 o 
  -6   3   9        5.19       13.27      4.99 o 
  -5   3   9      210.61      202.25     15.04 o 
  -4   3   9      112.95      129.92      7.96 o 
  -3   3   9      139.96      161.71     10.51 o 
  -2   3   9      238.16      273.97     14.57 o 
  -1   3   9     1528.56     1563.75     19.97 o 
   0   3   9     1337.97     1484.22     21.24 o 
   1   3   9      290.42      346.07     18.91 o 
   2   3   9      686.63      712.15     20.49 o 
   3   3   9        7.37        9.26      4.92 o 
   4   3   9        3.95        7.53      7.91 o 
   5   3   9       68.94       80.34      9.87 o 
   6   3   9       28.03       31.73      9.11 o 
   7   3   9        2.71       18.80      6.27 o 
   8   3   9       17.37       26.66      8.93 o 
   9   3   9       46.72       43.50     12.89 o 
 -10   4   9       12.00       17.47      9.98 o 
  -9   4   9       56.86       53.56     17.43 o 
  -8   4   9      236.83      215.52     33.98 o 
  -7   4   9       87.79       80.77     17.22 o 
  -6   4   9       35.04       26.47      6.69 o 
  -5   4   9       35.19       33.54      3.57 o 
  -4   4   9     1136.83     1072.00     26.60 o 
  -3   4   9      441.47      438.03     19.11 o 
  -2   4   9      472.34      488.57     18.94 o 
  -1   4   9     1829.88     1866.18     27.14 o 
   0   4   9      486.82      507.48     11.37 o 
   1   4   9      263.76      254.17     12.54 o 
   2   4   9      636.96      622.60     18.62 o 
   3   4   9     1878.05     1999.63     37.38 o 
   4   4   9      238.08      249.13     25.34 o 
   5   4   9        3.59       11.38      6.45 o 
   6   4   9       13.36       31.54      7.36 o 
   7   4   9       54.17       50.97     11.88 o 
   8   4   9       31.70       31.44     11.21 o 
  -9   5   9       89.29       49.52     26.65 o 
  -8   5   9      133.44      155.84     33.25 o 
  -7   5   9      216.18      226.82     22.25 o 
  -6   5   9      415.72      405.41     25.14 o 
  -5   5   9     1002.14     1031.39    209.03 o 
  -4   5   9     1419.66     1413.67     52.71 o 
  -3   5   9      169.43      171.91     13.52 o 
  -2   5   9       67.49       58.82     11.97 o 
  -1   5   9     2096.32     2037.89     22.06 o 
   0   5   9     2553.99     2548.00     26.89 o 
   1   5   9      659.17      679.87     21.91 o 
   2   5   9       24.00       30.88      4.26 o 
   3   5   9      367.00      354.74     17.15 o 
   4   5   9      165.53      158.87     16.01 o 
   5   5   9      316.71      321.29     38.86 o 
   6   5   9      247.90      288.09     28.74 o 
   7   5   9       21.01       23.18      9.85 o 
   8   5   9       29.50       17.11      9.36 o 
  -9   6   9       22.53       28.43     12.80 o 
  -8   6   9      157.01      142.29     26.61 o 
  -7   6   9      259.83      242.12     29.44 o 
  -6   6   9       86.78       92.47     13.38 o 
  -5   6   9      726.15      742.51     37.72 o 
  -4   6   9      858.63      827.25     23.36 o 
  -3   6   9      573.53      589.14     21.78 o 
  -2   6   9      757.41      760.35     24.03 o 
  -1   6   9     1113.78     1125.71     37.54 o 
   0   6   9      415.82      400.59     16.04 o 
   1   6   9        3.19        9.90      4.35 o 
   2   6   9      778.45      776.35     25.47 o 
   3   6   9      811.40      831.38    151.94 o 
   4   6   9      174.55      166.03     18.99 o 
   5   6   9       35.58       38.64     11.33 o 
   6   6   9      145.87      118.71     21.21 o 
   7   6   9      101.12       74.63     16.78 o 
   8   6   9        4.36       14.89      7.74 o 
  -8   7   9      207.90      198.28     35.99 o 
  -7   7   9       80.62       81.24     11.46 o 
  -6   7   9        8.58       24.33      8.92 o 
  -5   7   9      148.35      159.98     21.86 o 
  -4   7   9      731.27      752.76     29.11 o 
  -3   7   9      302.52      301.66     32.18 o 
  -2   7   9      236.86      289.85     33.61 o 
  -1   7   9     1107.72     1076.38     35.96 o 
   0   7   9      892.10      871.82     34.08 o 
   1   7   9      180.28      211.79     24.66 o 
   2   7   9      730.04      739.31    134.65 o 
   3   7   9      432.67      432.04     29.84 o 
   4   7   9      196.70      208.98     30.62 o 
   5   7   9       65.82       46.25     16.88 o 
   6   7   9       70.01       90.31     19.81 o 
   7   7   9       33.11       31.58      9.53 o 
  -8   8   9       99.28      104.86     35.05 o 
  -7   8   9      125.84      123.73     31.49 o 
  -6   8   9       88.55       88.39     18.19 o 
  -5   8   9      100.20      105.20     17.88 o 
  -4   8   9      503.96      589.73     27.60 o 
  -3   8   9       30.17       40.40      9.12 o 
  -2   8   9       70.72       88.66     14.48 o 
  -1   8   9     1421.40     1409.54     47.51 o 
   0   8   9     2031.78     1889.48     51.27 o 
   1   8   9      605.57      560.68     33.67 o 
   2   8   9      121.74      150.44     21.96 o 
   3   8   9      456.37      521.91     58.95 o 
   4   8   9       79.55       63.27     11.58 o 
   5   8   9       48.92       42.75     11.76 o 
   6   8   9      180.04      196.07     23.02 o 
   7   8   9       24.56       18.58      8.29 o 
  -7   9   9      192.75      167.87     33.01 o 
  -6   9   9       11.58       18.00      7.40 o 
  -5   9   9       78.10       52.59      9.90 o 
  -4   9   9      249.68      265.91     27.86 o 
  -3   9   9      349.52      318.48     29.20 o 
  -2   9   9      767.79      816.96     39.24 o 
  -1   9   9      592.47      687.20     67.58 o 
   0   9   9       52.66       55.52     11.38 o 
   1   9   9      175.74      138.19     27.67 o 
   2   9   9      801.06      850.43     46.53 o 
   3   9   9      515.43      558.70     37.12 o 
   4   9   9        4.08        2.88      7.97 o 
   5   9   9       17.25       19.65      7.28 o 
   6   9   9       78.69       86.46     14.31 o 
  -6  10   9       22.04       16.72      8.19 o 
  -5  10   9      200.44      243.56     29.71 o 
  -4  10   9      415.16      436.75     81.17 o 
  -3  10   9      142.08      125.34     18.85 o 
  -2  10   9        8.39       15.59      8.40 o 
  -1  10   9      433.04      518.03     29.14 o 
   0  10   9      816.35      775.70     47.78 o 
   1  10   9       37.57       71.93     14.76 o 
   2  10   9       31.47       25.03     10.06 o 
   3  10   9       69.49       89.67     23.43 o 
   4  10   9       88.60       66.41     14.50 o 
   5  10   9       62.16       36.17     14.47 o 
  -5  11   9       75.15       93.54     20.32 o 
  -4  11   9      115.59      122.26     23.91 o 
  -3  11   9      152.19      166.48     26.55 o 
  -2  11   9      209.28      197.07     28.46 o 
  -1  11   9      167.46      218.16     33.68 o 
   0  11   9       30.53       28.15     12.57 o 
   1  11   9       63.33       53.66     12.07 o 
   2  11   9      246.59      235.30     45.22 o 
   3  11   9      151.66      121.71     30.52 o 
   4  11   9        6.46       25.22     11.87 o 
  -3  12   9      151.66      162.43     42.56 o 
  -2  12   9       95.12      144.58     25.86 o 
  -1  12   9      163.06      147.16     31.45 o 
   0  12   9      101.98       96.22     25.62 o 
   1  12   9       71.88      103.38     17.77 o 
   2  12   9      121.10       73.55     31.20 o 
 -10   0  10      393.26      364.41     73.15 o 
  -9   0  10     1016.60      980.99    213.09 o 
  -8   0  10      645.41      648.64     54.41 o 
  -7   0  10      927.67     1006.53     55.18 o 
  -6   0  10     2390.40     2383.73     89.23 o 
  -5   0  10      318.53      318.20     29.96 o 
  -4   0  10     1559.06     1522.77     26.69 o 
  -3   0  10     4225.01     4253.87     46.31 o 
  -2   0  10     6368.31     6769.85     79.58 o 
  -1   0  10       16.99       24.97      8.18 o 
   0   0  10     9869.96    10817.24    142.70 o 
   1   0  10    10041.57    11068.92    130.03 o 
   2   0  10     3102.60     3306.68     74.84 o 
   3   0  10      295.87      291.19     37.74 o 
   4   0  10     1827.42     1769.59     62.03 o 
   5   0  10      735.95      780.65    183.05 o 
   6   0  10        3.37       12.88     10.19 o 
   7   0  10      111.67       92.56     44.03 o 
   8   0  10      142.38      148.97     31.98 o 
   9   0  10       16.30       25.04     12.23 o 
 -10   1  10      194.80      156.89     24.72 o 
  -9   1  10      433.16      392.45     73.54 o 
  -8   1  10      436.21      357.30     47.81 o 
  -7   1  10      955.55      957.32     46.64 o 
  -6   1  10     2586.91     2645.20     68.96 o 
  -5   1  10      562.72      538.77     34.98 o 
  -4   1  10      232.40      245.53      9.30 o 
  -3   1  10     2948.31     2735.95     26.34 o 
  -2   1  10     3354.10     3335.96     30.46 o 
  -1   1  10      406.18      512.87     15.16 o 
   0   1  10     3930.49     3898.73     43.52 o 
   1   1  10     6534.40     6474.71     61.28 o 
   2   1  10     1745.14     1958.90     26.16 o 
   3   1  10      935.76      934.00     28.44 o 
   4   1  10     2187.00     2155.03     41.52 o 
   5   1  10      263.02      275.99     18.84 o 
   6   1  10       29.06       36.68      6.95 o 
   7   1  10      103.52       94.72     16.37 o 
   8   1  10       83.75       80.29     12.07 o 
   9   1  10       32.36       22.80      7.57 o 
 -10   2  10      245.99      180.38     44.35 o 
  -9   2  10      512.40      406.82     77.84 o 
  -8   2  10      124.21      144.15     25.08 o 
  -7   2  10      555.45      534.78     31.49 o 
  -6   2  10     1308.38     1289.23     48.05 o 
  -5   2  10      231.93      232.31     15.55 o 
  -4   2  10       86.47      101.41      8.20 o 
  -3   2  10     7157.81     7385.39     58.31 o 
  -2   2  10      425.63      362.26     10.46 o 
  -1   2  10        5.76        6.17      4.00 o 
   0   2  10      966.73      891.78     16.92 o 
   1   2  10     9938.56    10589.48     99.61 o 
   2   2  10      572.40      605.52     19.96 o 
   3   2  10      164.65      182.37     17.59 o 
   4   2  10     1931.51     2068.38     41.39 o 
   5   2  10      654.32      669.42    113.17 o 
   6   2  10       64.13       51.47     12.41 o 
   7   2  10      303.66      289.29     32.07 o 
   8   2  10      264.37      230.34     33.63 o 
   9   2  10       29.44       43.18     13.65 o 
 -10   3  10       73.49       69.86     16.17 o 
  -9   3  10      509.26      498.30     61.51 o 
  -8   3  10      130.38      138.10     24.02 o 
  -7   3  10      420.76      418.96     27.31 o 
  -6   3  10      771.47      787.72    143.76 o 
  -5   3  10      808.53      744.87     22.19 o 
  -4   3  10      224.27      209.76      9.93 o 
  -3   3  10     3223.47     3140.71     30.14 o 
  -2   3  10     3958.28     4142.49     36.27 o 
  -1   3  10     2331.76     2512.33     28.92 o 
   0   3  10     1818.32     1714.70     26.39 o 
   1   3  10     3117.06     2971.36     39.83 o 
   2   3  10      418.29      426.78     21.08 o 
   3   3  10      975.40      998.13     28.12 o 
   4   3  10      969.68      930.62     30.17 o 
   5   3  10      916.54      995.65     39.06 o 
   6   3  10      212.71      184.28     18.68 o 
   7   3  10      527.62      576.99     24.45 o 
   8   3  10      112.91      115.40     19.94 o 
 -10   4  10      156.98      143.36     31.32 o 
  -9   4  10       82.80       60.94     17.25 o 
  -8   4  10        1.99       15.80     10.73 o 
  -7   4  10      598.22      612.99     53.79 o 
  -6   4  10     1790.47     1805.65     43.87 o 
  -5   4  10      296.17      270.12     13.26 o 
  -4   4  10      823.50      816.23     14.86 o 
  -3   4  10     6020.98     6106.93     43.94 o 
  -2   4  10     6792.57     6945.30     60.54 o 
  -1   4  10       20.21       23.11      5.64 o 
   0   4  10     3631.89     3632.61     40.78 o 
   1   4  10     5747.82     5909.03     70.11 o 
   2   4  10      753.49      704.56     19.99 o 
   3   4  10      277.20      281.12     19.65 o 
   4   4  10     1266.11     1290.93    213.07 o 
   5   4  10      625.87      637.43     31.88 o 
   6   4  10       28.25       16.71      7.52 o 
   7   4  10      232.47      200.58     30.44 o 
   8   4  10      273.27      179.27     26.57 o 
  -9   5  10      180.00      173.91     37.36 o 
  -8   5  10      173.86      168.60     28.76 o 
  -7   5  10       35.66       39.68     12.54 o 
  -6   5  10      971.91      962.47     34.72 o 
  -5   5  10      399.65      394.28     17.99 o 
  -4   5  10     1148.99     1119.38     35.16 o 
  -3   5  10     2249.92     2195.46     41.52 o 
  -2   5  10     1955.53     1922.67     37.50 o 
  -1   5  10      540.47      515.09      9.90 o 
   0   5  10     1611.18     1553.27     26.73 o 
   1   5  10     1521.51     1437.03     23.62 o 
   2   5  10     1343.88     1276.38     25.90 o 
   3   5  10      179.38      180.46     13.61 o 
   4   5  10      693.22      753.36     32.23 o 
   5   5  10       82.85       77.64     15.93 o 
   6   5  10      233.78      206.63     25.97 o 
   7   5  10      260.31      206.56     33.47 o 
   8   5  10       83.26       89.46     16.14 o 
  -9   6  10       61.38       42.53     21.79 o 
  -8   6  10       47.34       55.40     16.57 o 
  -7   6  10      407.16      375.07     50.45 o 
  -6   6  10     1304.44     1397.99     62.66 o 
  -5   6  10       33.58       28.26      7.68 o 
  -4   6  10       66.64       65.83      9.99 o 
  -3   6  10      887.79      962.38     41.91 o 
  -2   6  10     1479.21     1432.65     37.05 o 
  -1   6  10      116.59      108.51     15.67 o 
   0   6  10       81.34       77.38      7.37 o 
   1   6  10      847.69      751.53     32.04 o 
   2   6  10      142.50      152.89     16.13 o 
   3   6  10       72.85       75.11     12.28 o 
   4   6  10      947.09      967.74     58.37 o 
   5   6  10      217.56      218.32     31.77 o 
   6   6  10       49.96       81.15     13.78 o 
   7   6  10       64.89       44.84     12.48 o 
  -8   7  10       20.11       24.32     10.86 o 
  -7   7  10      299.56      290.85     60.95 o 
  -6   7  10      290.07      320.03     29.24 o 
  -5   7  10      269.79      270.96     32.55 o 
  -4   7  10      135.38      129.77     16.89 o 
  -3   7  10      793.31      844.21     55.10 o 
  -2   7  10      102.45      102.09     13.94 o 
  -1   7  10      177.00      186.53     24.58 o 
   0   7  10       83.37       82.97      9.98 o 
   1   7  10     1147.32     1218.32    222.22 o 
   2   7  10      231.05      284.26     32.83 o 
   3   7  10      310.76      336.92     24.39 o 
   4   7  10       46.13       56.84     13.19 o 
   5   7  10       66.14       46.88     12.97 o 
   6   7  10       14.18       16.12      7.49 o 
   7   7  10      136.51      118.09     22.40 o 
  -8   8  10        8.56        7.66      9.96 o 
  -7   8  10      213.71      187.80     36.97 o 
  -6   8  10      505.22      503.37     81.30 o 
  -5   8  10      225.97      227.03     21.51 o 
  -4   8  10        0.77       19.99      9.54 o 
  -3   8  10      479.06      472.46     31.94 o 
  -2   8  10      647.76      628.28     32.64 o 
  -1   8  10      234.30      252.72     22.74 o 
   0   8  10       69.00       82.79     15.92 o 
   1   8  10      176.92      223.16     28.73 o 
   2   8  10       99.79       90.34     15.08 o 
   3   8  10      103.93      127.00     32.64 o 
   4   8  10       77.20      127.57     17.41 o 
   5   8  10       92.27      118.56     18.46 o 
   6   8  10        1.04       31.06     10.47 o 
  -7   9  10       40.77       61.17     17.87 o 
  -6   9  10      249.55      213.25     39.45 o 
  -5   9  10       20.63       16.22     16.07 o 
  -4   9  10       33.92       33.63     10.40 o 
  -3   9  10      624.28      660.85     40.53 o 
  -2   9  10      556.53      554.45     55.19 o 
  -1   9  10       38.23       31.96     10.81 o 
   0   9  10       20.04       34.21     11.55 o 
   1   9  10      237.44      257.70     38.44 o 
   2   9  10       47.97       40.88     14.44 o 
   3   9  10        0.17       14.08      6.85 o 
   4   9  10      114.18      100.68     19.60 o 
   5   9  10        0.15       18.15      8.09 o 
  -6  10  10       70.46       53.69     16.86 o 
  -5  10  10       17.83       30.32     10.58 o 
  -4  10  10      118.82      126.01     21.71 o 
  -3  10  10      149.19      145.91     22.04 o 
  -2  10  10      121.83      122.76    304.82 o 
  -1  10  10        1.83       17.33      7.68 o 
   0  10  10       18.27       29.40     10.44 o 
   1  10  10       39.07       41.89     13.39 o 
   2  10  10       50.78       50.51     13.80 o 
   3  10  10        4.07       20.49     10.41 o 
   4  10  10        7.43       20.21     13.24 o 
  -5  11  10        0.42       17.90     17.07 o 
  -4  11  10        2.26       15.69      8.72 o 
  -3  11  10       50.73       73.89     15.78 o 
  -2  11  10      253.79      226.14     34.37 o 
  -1  11  10        2.79       35.38     10.84 o 
   0  11  10        0.52       24.86     11.50 o 
   1  11  10        0.85       28.73     13.14 o 
   2  11  10        0.47       12.59      9.21 o 
   3  11  10       11.75       29.54     12.18 o 
  -2  12  10       17.51       51.24     19.46 o 
  -1  12  10        0.10       18.82      6.78 o 
   0  12  10        1.63       10.32     14.35 o 
   1  12  10       38.52       38.42     14.15 o 
 -10   1  11        5.09       23.68     10.13 o 
  -9   1  11        0.78       35.44      9.88 o 
  -8   1  11       50.27       38.38     10.23 o 
  -7   1  11      214.19      176.68     27.62 o 
  -6   1  11       69.00       61.30     19.57 o 
  -5   1  11      303.65      294.07     18.94 o 
  -4   1  11       19.42       17.51      5.01 o 
  -3   1  11        1.54        7.16      2.38 o 
  -2   1  11      182.34      194.85     17.30 o 
  -1   1  11       21.06       24.86      5.12 o 
   0   1  11        0.06        4.92      5.69 o 
   1   1  11       10.99       -1.06      6.94 o 
   2   1  11     1183.93     1205.66     41.05 o 
   3   1  11       25.41       24.61      8.86 o 
   4   1  11       86.86       74.68     11.82 o 
   5   1  11        7.87        8.40      5.27 o 
   6   1  11        6.50       25.20      7.26 o 
   7   1  11       44.51       24.24      9.12 o 
   8   1  11       29.35       30.60      9.18 o 
 -10   2  11        4.35       22.74      8.71 o 
  -9   2  11       69.69       40.53     20.05 o 
  -8   2  11      166.12      179.33     21.74 o 
  -7   2  11       34.75       22.76     12.66 o 
  -6   2  11       72.68       66.69      7.92 o 
  -5   2  11      186.13      201.40     12.27 o 
  -4   2  11      751.14      771.67     15.10 o 
  -3   2  11      235.22      240.19     14.84 o 
  -2   2  11      101.38      101.76      8.37 o 
  -1   2  11       18.07       23.96      4.88 o 
   0   2  11      281.85      274.54     24.29 o 
   1   2  11       62.32       67.72     10.03 o 
   2   2  11       87.48       99.15     12.13 o 
   3   2  11      201.54      226.23     21.97 o 
   4   2  11      107.99      111.16     17.45 o 
   5   2  11      278.36      271.98     28.47 o 
   6   2  11       55.20       37.66     10.26 o 
   7   2  11      126.15      103.99     18.24 o 
   8   2  11        4.35       21.55      9.67 o 
 -10   3  11        1.07       15.28     11.61 o 
  -9   3  11        6.18       22.81     10.02 o 
  -8   3  11      215.33      203.79     31.29 o 
  -7   3  11      394.79      382.46     36.87 o 
  -6   3  11      203.11      204.17     26.86 o 
  -5   3  11       20.81       27.79      4.22 o 
  -4   3  11      324.95      329.71     16.04 o 
  -3   3  11        8.79        9.92      3.17 o 
  -2   3  11      484.57      464.82     15.43 o 
  -1   3  11      191.37      199.86     14.16 o 
   0   3  11      289.95      291.33     13.80 o 
   1   3  11      291.75      263.10     14.57 o 
   2   3  11      340.18      304.61     25.08 o 
   3   3  11      297.78      336.47     25.86 o 
   4   3  11        4.45       13.34      9.00 o 
   5   3  11        4.28       11.79      5.39 o 
   6   3  11       63.75       68.62     10.44 o 
   7   3  11       10.31        3.63      7.28 o 
   8   3  11        2.28       12.12      6.92 o 
  -9   4  11       52.48       63.89     20.64 o 
  -8   4  11      156.04      159.32     27.66 o 
  -7   4  11       88.23       92.73     19.35 o 
  -6   4  11       85.25       63.11     13.48 o 
  -5   4  11      671.24      702.66    127.17 o 
  -4   4  11       64.49       65.22      7.77 o 
  -3   4  11        7.12        7.48      2.95 o 
  -2   4  11      183.46      170.65     11.55 o 
  -1   4  11      506.20      543.85     10.55 o 
   0   4  11      341.08      377.89     14.39 o 
   1   4  11      592.35      581.04     15.08 o 
   2   4  11     1018.80      947.67     21.83 o 
   3   4  11       27.77       18.88      6.04 o 
   4   4  11        5.33       13.61      8.58 o 
   5   4  11      217.71      227.47     21.44 o 
   6   4  11      126.24      120.78     19.55 o 
   7   4  11        8.41       12.37      6.31 o 
   8   4  11        0.19        8.80      8.46 o 
  -9   5  11       37.65       45.67     18.39 o 
  -8   5  11      371.23      397.89     74.26 o 
  -7   5  11      195.87      207.00     37.36 o 
  -6   5  11       60.88       32.67      7.34 o 
  -5   5  11        5.14        1.73      4.59 o 
  -4   5  11      228.69      219.12     18.30 o 
  -3   5  11      730.82      744.79     31.49 o 
  -2   5  11       69.62       89.91     11.88 o 
  -1   5  11      563.42      554.17     19.44 o 
   0   5  11     1176.56     1098.43     29.84 o 
   1   5  11      241.60      216.61     19.69 o 
   2   5  11      853.03      857.15     20.65 o 
   3   5  11      555.32      554.04     25.03 o 
   4   5  11      190.38      207.17     24.59 o 
   5   5  11      167.97      163.30     21.91 o 
   6   5  11       29.90       26.87     10.03 o 
   7   5  11        5.59       20.80      7.68 o 
  -9   6  11       73.07       78.38     17.40 o 
  -8   6  11      103.06       88.76     20.86 o 
  -7   6  11       40.64       45.68     13.19 o 
  -6   6  11      114.78      144.67     22.26 o 
  -5   6  11      124.56      149.45     17.46 o 
  -4   6  11       12.72       25.13      9.40 o 
  -3   6  11       71.92       51.28     10.62 o 
  -2   6  11     1017.67     1036.50     32.65 o 
  -1   6  11      986.10     1032.14     45.28 o 
   0   6  11        3.52        7.34      2.53 o 
   1   6  11     1132.37     1160.84    189.27 o 
   2   6  11     1642.28     1569.19    282.94 o 
   3   6  11      161.89      160.52     24.80 o 
   4   6  11        0.41        0.51      6.96 o 
   5   6  11      116.04      111.75     19.00 o 
   6   6  11      276.94      217.89     30.13 o 
   7   6  11        9.87       17.25      9.87 o 
  -8   7  11      256.58      236.65     56.29 o 
  -7   7  11      127.53      147.79     25.24 o 
  -6   7  11       34.31       21.85      8.39 o 
  -5   7  11      167.53      168.64     18.03 o 
  -4   7  11      657.04      666.45     38.30 o 
  -3   7  11       37.34       34.70     11.91 o 
  -2   7  11       17.42       26.65      7.47 o 
  -1   7  11      382.69      363.61     21.12 o 
   0   7  11      809.83      769.94     22.91 o 
   1   7  11      195.92      214.89     23.60 o 
   2   7  11      120.97      143.38     20.75 o 
   3   7  11      324.38      346.01     41.69 o 
   4   7  11       92.43       35.60     12.81 o 
   5   7  11       83.55       64.12     12.08 o 
   6   7  11      104.62       82.24     23.01 o 
   7   7  11        7.41       16.51     11.17 o 
  -7   8  11      179.34      170.81     38.82 o 
  -6   8  11      166.28      198.62     34.64 o 
  -5   8  11      564.70      589.68     36.45 o 
  -4   8  11      259.70      249.96     41.19 o 
  -3   8  11      419.55      405.19     40.81 o 
  -2   8  11      875.02      929.91     31.82 o 
  -1   8  11      341.96      349.29     43.70 o 
   0   8  11        2.20       24.27      9.14 o 
   1   8  11       35.24       37.87     14.79 o 
   2   8  11     1151.83     1252.09     50.38 o 
   3   8  11      151.44      137.96     19.72 o 
   4   8  11       22.28       20.63      8.29 o 
   5   8  11      238.30      208.74     26.67 o 
   6   8  11      102.14       97.24     17.23 o 
  -7   9  11      193.92      149.42     32.52 o 
  -6   9  11      208.64      171.35     29.22 o 
  -5   9  11      795.71      821.80     46.94 o 
  -4   9  11      552.79      502.63     36.50 o 
  -3   9  11       82.55       80.94     14.69 o 
  -2   9  11      161.37      204.68     32.99 o 
  -1   9  11      739.32      770.58     52.81 o 
   0   9  11      312.92      323.25     32.62 o 
   1   9  11      228.93      227.86     38.57 o 
   2   9  11      311.24      287.21     51.20 o 
   3   9  11      216.30      178.19     27.89 o 
   4   9  11      132.84      155.72     26.55 o 
   5   9  11       80.95       76.12     13.30 o 
  -6  10  11      137.39      112.09     31.57 o 
  -5  10  11      229.59      266.33     40.33 o 
  -4  10  11      239.12      255.49     34.49 o 
  -3  10  11      128.52      109.07     21.30 o 
  -2  10  11      325.02      281.84     44.72 o 
  -1  10  11      428.18      385.04     85.40 o 
   0  10  11       52.94       34.04     13.56 o 
   1  10  11      177.04      153.87     28.29 o 
   2  10  11      293.58      313.51     32.38 o 
   3  10  11      313.86      294.27     46.21 o 
   4  10  11       21.82       21.89     10.25 o 
  -4  11  11      223.23      273.53     66.39 o 
  -3  11  11       60.57       50.82    179.72 o 
  -2  11  11      189.72      201.60     40.79 o 
  -1  11  11      285.34      282.05     57.57 o 
   0  11  11       85.52       47.73     13.73 o 
   1  11  11       55.91       69.83     13.37 o 
   2  11  11      165.34      144.37     27.64 o 
 -10   0  12      470.84      456.34     68.83 o 
  -9   0  12      114.25      163.49     49.17 o 
  -8   0  12      510.77      619.03     47.40 o 
  -7   0  12      647.42      692.95     90.78 o 
  -6   0  12     3037.83     3078.85    877.29 o 
  -5   0  12     2205.29     2289.89     52.35 o 
  -4   0  12     2938.01     3057.98     49.46 o 
  -3   0  12     2700.86     2724.43     40.93 o 
  -2   0  12     1622.33     1764.93     60.15 o 
  -1   0  12     2222.70     2365.93     45.01 o 
   0   0  12     3818.63     3887.39     86.88 o 
   1   0  12      321.92      337.89     27.00 o 
   2   0  12      798.16      814.00     29.30 o 
   3   0  12     4035.14     4149.28    119.93 o 
   4   0  12     2920.62     3049.21    707.84 o 
   5   0  12       55.16       56.63     22.35 o 
   6   0  12      771.21      750.79     60.93 o 
   7   0  12      936.81      904.39    170.73 o 
   8   0  12       65.62       66.98     28.59 o 
 -10   1  12      557.61      477.51     73.84 o 
  -9   1  12      109.64       90.75     16.09 o 
  -8   1  12       14.96       20.02      8.20 o 
  -7   1  12     2333.28     2604.98     64.85 o 
  -6   1  12     3297.85     3451.17    692.32 o 
  -5   1  12       10.25       12.85      5.03 o 
  -4   1  12     1025.44     1038.89     23.49 o 
  -3   1  12     6727.09     7251.57     66.01 o 
  -2   1  12     2579.79     2854.39     38.10 o 
  -1   1  12      256.96      244.44     22.20 o 
   0   1  12     2616.35     2587.16     36.57 o 
   1   1  12     2523.69     2740.08     38.72 o 
   2   1  12      841.43      835.29     34.69 o 
   3   1  12      775.61      748.37     21.79 o 
   4   1  12     1721.90     1721.05    283.50 o 
   5   1  12      678.85      712.51     28.64 o 
   6   1  12      162.84      189.03     23.36 o 
   7   1  12      317.06      342.72     58.23 o 
   8   1  12      140.97       81.51     13.85 o 
 -10   2  12      150.21      146.84     39.20 o 
  -9   2  12      154.38      134.33     22.18 o 
  -8   2  12       26.53       38.70     13.31 o 
  -7   2  12     1433.58     1568.09     57.71 o 
  -6   2  12      774.61      778.10     46.74 o 
  -5   2  12      503.77      464.51     25.38 o 
  -4   2  12      722.23      764.54     14.97 o 
  -3   2  12     1622.29     1544.30     25.90 o 
  -2   2  12      869.02      918.21     29.90 o 
  -1   2  12     1440.35     1440.20     26.96 o 
   0   2  12     3015.69     3010.15     42.91 o 
   1   2  12      924.21      902.12     20.76 o 
   2   2  12      236.75      213.67     18.25 o 
   3   2  12     3116.84     3166.40     62.85 o 
   4   2  12      554.54      578.26     23.14 o 
   5   2  12       62.78       49.16     10.58 o 
   6   2  12       77.89       85.08     15.81 o 
   7   2  12      440.16      446.14     66.24 o 
   8   2  12        8.38       12.86      7.11 o 
  -9   3  12      131.98      145.71     24.98 o 
  -8   3  12       13.37       19.86     10.16 o 
  -7   3  12      761.33      816.61     72.05 o 
  -6   3  12     1426.69     1376.75     42.98 o 
  -5   3  12      428.44      429.02     16.89 o 
  -4   3  12       94.81      102.53      8.57 o 
  -3   3  12     2514.09     2534.87     36.47 o 
  -2   3  12      324.40      351.77     13.87 o 
  -1   3  12      258.64      265.13     15.38 o 
   0   3  12     1671.15     1568.29     33.18 o 
   1   3  12     2222.04     2262.20     48.83 o 
   2   3  12      224.97      252.85     22.44 o 
   3   3  12     1919.02     1913.05     44.45 o 
   4   3  12     1279.59     1335.70     33.61 o 
   5   3  12        0.75        9.30      5.10 o 
   6   3  12        7.13       22.70      6.43 o 
   7   3  12      220.85      264.93     32.49 o 
   8   3  12       53.69       37.80     12.19 o 
  -9   4  12      115.89       75.76     30.66 o 
  -8   4  12      256.06      217.65     39.56 o 
  -7   4  12     1070.47     1089.37     92.44 o 
  -6   4  12     1319.93     1337.04     44.52 o 
  -5   4  12        1.03        6.72      4.09 o 
  -4   4  12      577.66      568.56     22.55 o 
  -3   4  12     1584.30     1549.91     25.26 o 
  -2   4  12       92.66       97.63      8.55 o 
  -1   4  12      885.67      876.67     17.25 o 
   0   4  12     1504.29     1483.33     29.68 o 
   1   4  12      642.48      647.19     17.00 o 
   2   4  12      685.87      668.22     22.52 o 
   3   4  12      511.70      486.90     21.48 o 
   4   4  12      836.51      904.85     33.46 o 
   5   4  12       86.67       81.21     13.54 o 
   6   4  12      162.20      176.34     25.76 o 
   7   4  12      198.06      171.29     24.86 o 
  -9   5  12       85.76       59.47     17.22 o 
  -8   5  12       38.69       59.18     19.17 o 
  -7   5  12      408.40      409.76     50.90 o 
  -6   5  12      925.89      880.26     49.64 o 
  -5   5  12      169.24      167.25     21.43 o 
  -4   5  12      464.62      478.77     23.80 o 
  -3   5  12      503.24      454.48     26.04 o 
  -2   5  12     1026.37     1054.42     35.42 o 
  -1   5  12       56.61       53.17      7.22 o 
   0   5  12     2101.61     2069.55     48.82 o 
   1   5  12      437.13      425.52     26.47 o 
   2   5  12       30.42       17.07      5.73 o 
   3   5  12      786.13      829.95     31.99 o 
   4   5  12      778.91      856.02     41.92 o 
   5   5  12       16.31       22.60      8.45 o 
   6   5  12       38.60       56.95     14.36 o 
   7   5  12      203.22      194.61     31.39 o 
  -8   6  12        0.27       21.07     10.06 o 
  -7   6  12      125.17      118.75     27.27 o 
  -6   6  12      222.65      194.73     27.07 o 
  -5   6  12      187.18      182.36     21.77 o 
  -4   6  12      694.45      689.91     27.26 o 
  -3   6  12     1051.67      999.94     28.88 o 
  -2   6  12      552.66      550.52     21.14 o 
  -1   6  12      244.51      217.82     17.55 o 
   0   6  12     1373.71     1491.95    245.43 o 
   1   6  12      254.99      257.99     19.55 o 
   2   6  12       63.98       64.29     11.31 o 
   3   6  12      650.95      727.76     33.63 o 
   4   6  12      248.36      235.44     29.22 o 
   5   6  12        3.63       22.34      7.10 o 
   6   6  12       17.00       15.62     11.44 o 
   7   6  12      142.24      175.12     23.83 o 
  -8   7  12        0.17       14.55     10.66 o 
  -7   7  12      200.87      205.27     36.43 o 
  -6   7  12      274.03      242.79     33.95 o 
  -5   7  12       41.71       38.77     10.11 o 
  -4   7  12      236.44      259.03     31.25 o 
  -3   7  12     1769.00     1853.83     38.99 o 
  -2   7  12      283.42      275.55     29.69 o 
  -1   7  12     1142.98     1129.28     35.97 o 
   0   7  12      666.17      664.14     62.96 o 
   1   7  12      406.25      406.83     20.30 o 
   2   7  12       19.17       22.70      8.54 o 
   3   7  12       22.92       23.20      7.12 o 
   4   7  12      253.83      287.54     34.46 o 
   5   7  12       87.77       64.46     13.20 o 
   6   7  12       31.23       33.92     10.10 o 
  -7   8  12       24.86       20.56      8.68 o 
  -6   8  12      123.38       96.61     19.93 o 
  -5   8  12      340.63      301.59     55.93 o 
  -4   8  12      279.47      320.57     37.07 o 
  -3   8  12      594.08      557.85     32.05 o 
  -2   8  12      261.85      237.43     30.45 o 
  -1   8  12      425.72      447.46     30.52 o 
   0   8  12      473.38      551.58     58.01 o 
   1   8  12      141.63      155.36     28.72 o 
   2   8  12       13.82       10.01     10.47 o 
   3   8  12      341.27      355.00     38.49 o 
   4   8  12      271.14      287.53     35.92 o 
   5   8  12        5.74       18.28     13.11 o 
  -6   9  12      110.99       96.29     22.55 o 
  -5   9  12       11.85       11.47     10.74 o 
  -4   9  12      186.31      155.12     33.11 o 
  -3   9  12      153.64      137.65     29.39 o 
  -2   9  12      125.80      171.99     32.19 o 
  -1   9  12       10.60       33.99     92.07 o 
   0   9  12      274.18      266.77     39.85 o 
   1   9  12       56.43       71.31     14.64 o 
   2   9  12       22.93       26.75      8.45 o 
   3   9  12       62.16       76.50     17.33 o 
   4   9  12       24.39       34.79     11.39 o 
   5   9  12       47.02       23.11     13.46 o 
  -5  10  12        4.98        9.95      7.33 o 
  -4  10  12        3.43       13.32      6.93 o 
  -3  10  12       10.68       19.66      9.04 o 
  -2  10  12       43.14       60.06     16.58 o 
  -1  10  12       41.78       32.18     12.84 o 
   0  10  12      189.77      188.01     32.41 o 
   1  10  12        6.30       17.64     10.77 o 
   2  10  12        0.09       15.22     11.25 o 
   3  10  12       10.81       13.23      8.36 o 
  -3  11  12        7.09       41.26     25.30 o 
  -2  11  12        0.07       18.11     10.28 o 
  -1  11  12       37.26       35.31     10.30 o 
   0  11  12       36.80       80.37     32.07 o 
   1  11  12       18.99       22.31      6.36 o 
   2  11  12        2.72       19.90     10.86 o 
  -9   1  13       63.57       33.70     14.04 o 
  -8   1  13        1.55       27.44     10.44 o 
  -7   1  13       27.40       33.04     11.82 o 
  -6   1  13      196.05      227.07     35.54 o 
  -5   1  13        7.66        8.43      3.22 o 
  -4   1  13       50.36       56.72      8.73 o 
  -3   1  13      171.25      187.57     18.03 o 
  -2   1  13      773.04      747.49     18.69 o 
  -1   1  13      546.43      545.68     17.71 o 
   0   1  13        1.45       10.71      6.65 o 
   1   1  13        7.61       13.87      6.48 o 
   2   1  13        2.15       10.17      7.81 o 
   3   1  13      172.77      193.44     21.16 o 
   4   1  13        1.91       11.20      7.34 o 
   5   1  13        5.01       19.40      6.98 o 
   6   1  13       29.00       19.30      7.14 o 
   7   1  13        6.73       21.26      8.87 o 
   8   1  13       31.17       31.95      9.81 o 
  -9   2  13        2.56       29.66      8.97 o 
  -8   2  13        6.11       25.14      8.02 o 
  -7   2  13       54.15       47.11     13.00 o 
  -6   2  13        0.24       21.64      8.92 o 
  -5   2  13      199.75      186.18     13.15 o 
  -4   2  13      292.80      279.97     13.00 o 
  -3   2  13        1.54        0.59      4.02 o 
  -2   2  13      105.29      159.94     13.94 o 
  -1   2  13      176.50      242.95     17.30 o 
   0   2  13      370.09      379.32     20.25 o 
   1   2  13      579.31      561.74     17.15 o 
   2   2  13       71.31       97.40      9.47 o 
   3   2  13       96.25       42.92     11.15 o 
   4   2  13       70.35       62.61     14.68 o 
   5   2  13       38.04       41.68      8.85 o 
   6   2  13       12.45       21.59      8.72 o 
   7   2  13       71.59       78.48     10.62 o 
   8   2  13       21.92       24.91      6.60 o 
  -9   3  13       71.74       48.34     20.06 o 
  -8   3  13        5.62       26.41     13.23 o 
  -7   3  13        5.57       24.04      7.45 o 
  -6   3  13      169.08      151.82     24.11 o 
  -5   3  13      351.36      364.52     31.02 o 
  -4   3  13      215.42      204.73     17.03 o 
  -3   3  13       58.00       78.93     10.46 o 
  -2   3  13      624.54      634.92     16.98 o 
  -1   3  13      185.35      199.21     17.22 o 
   0   3  13        1.81        4.67      5.67 o 
   1   3  13       54.87       41.14      9.55 o 
   2   3  13      712.51      705.96     23.66 o 
   3   3  13      372.24      393.58     19.58 o 
   4   3  13       49.72       34.36     12.31 o 
   5   3  13      128.01      139.12     18.56 o 
   6   3  13       38.16       51.62     11.74 o 
   7   3  13       31.89       50.72     10.59 o 
  -9   4  13       77.25       58.23     20.89 o 
  -8   4  13       84.53      110.06     20.09 o 
  -7   4  13       57.74       30.76     12.21 o 
  -6   4  13      267.49      251.73     39.97 o 
  -5   4  13      311.38      357.06     30.94 o 
  -4   4  13      286.97      291.06     28.40 o 
  -3   4  13       45.76       49.51      7.08 o 
  -2   4  13       35.99       43.70      7.93 o 
  -1   4  13      219.21      240.53     13.73 o 
   0   4  13       28.60       29.81      8.14 o 
   1   4  13      122.33      115.26     14.32 o 
   2   4  13       30.81       26.85      9.26 o 
   3   4  13      347.94      325.71     27.67 o 
   4   4  13      287.70      261.37     31.73 o 
   5   4  13      175.15      209.38     29.33 o 
   6   4  13       47.26       49.15     12.87 o 
   7   4  13       13.17       32.39      7.42 o 
  -9   5  13       88.22       74.82     31.33 o 
  -8   5  13       81.40       75.86     19.64 o 
  -7   5  13      150.06      130.81     27.55 o 
  -6   5  13      794.14      844.56     56.85 o 
  -5   5  13     1143.05     1202.75     64.77 o 
  -4   5  13      335.38      338.49     22.61 o 
  -3   5  13        0.82       14.56      7.75 o 
  -2   5  13      645.59      794.13    141.39 o 
  -1   5  13      212.66      249.60     23.65 o 
   0   5  13      209.15      242.23     24.27 o 
   1   5  13      482.69      466.15     29.79 o 
   2   5  13      403.38      405.33     15.84 o 
   3   5  13       49.36       46.42     11.48 o 
   4   5  13       35.06       35.98     10.03 o 
   5   5  13      113.13      111.36     15.69 o 
   6   5  13       55.80       38.49     11.51 o 
   7   5  13        2.29       23.10      8.69 o 
  -8   6  13       82.04       87.09     31.87 o 
  -7   6  13      112.33      105.02     24.03 o 
  -6   6  13      458.01      413.35     54.62 o 
  -5   6  13      721.03      754.66     39.72 o 
  -4   6  13      102.34      122.52     36.28 o 
  -3   6  13      369.38      334.42     24.96 o 
  -2   6  13      277.45      290.69     21.90 o 
  -1   6  13       86.10       73.37     15.17 o 
   0   6  13      183.66      195.89     15.78 o 
   1   6  13       38.88       28.39      7.32 o 
   2   6  13      137.94      196.55     21.88 o 
   3   6  13      261.08      252.93     34.62 o 
   4   6  13      163.83      171.82     27.57 o 
   5   6  13       67.90       53.45     11.10 o 
   6   6  13        6.36       23.78      9.33 o 
  -8   7  13       85.38       49.49     26.49 o 
  -7   7  13       10.02       26.11     10.14 o 
  -6   7  13      121.93       90.88     16.66 o 
  -5   7  13      624.66      656.28     31.46 o 
  -4   7  13       87.75       92.19     14.27 o 
  -3   7  13       11.63       16.28      8.39 o 
  -2   7  13      517.69      505.60     24.33 o 
  -1   7  13      228.10      250.11     24.98 o 
   0   7  13        1.41       31.84     12.25 o 
   1   7  13      143.20      155.67     23.80 o 
   2   7  13      660.12      782.66     46.74 o 
   3   7  13       22.53       18.62     10.02 o 
   4   7  13       80.52       89.15     24.41 o 
   5   7  13      220.41      193.73     31.80 o 
   6   7  13       69.70       44.37     16.34 o 
  -7   8  13       75.71       49.84     20.86 o 
  -6   8  13      219.74      164.21     28.59 o 
  -5   8  13      114.85       95.39     20.02 o 
  -4   8  13      171.65      135.86     23.09 o 
  -3   8  13      102.75      104.95     19.23 o 
  -2   8  13      372.76      339.96     37.14 o 
  -1   8  13      346.84      364.38     52.67 o 
   0   8  13      149.61      145.73     23.03 o 
   1   8  13      613.52      680.94     32.07 o 
   2   8  13      194.24      176.96     36.64 o 
   3   8  13      163.58      142.09     22.73 o 
   4   8  13      166.49      148.08     30.50 o 
   5   8  13       78.02       77.62     16.31 o 
  -6   9  13      161.87      146.52     25.04 o 
  -5   9  13      394.78      313.23     35.04 o 
  -4   9  13       95.99       87.56     18.74 o 
  -3   9  13      187.59      146.15     30.27 o 
  -2   9  13      773.69      864.69     50.48 o 
  -1   9  13      644.96      695.57     54.04 o 
   0   9  13      129.95      130.59     18.69 o 
   1   9  13      201.35      262.65     47.85 o 
   2   9  13      315.00      296.70     36.90 o 
   3   9  13      150.70       99.64     26.04 o 
   4   9  13       10.34       30.82     13.09 o 
  -5  10  13      179.25      158.59     34.45 o 
  -4  10  13      192.33      142.74     40.37 o 
  -3  10  13      277.92      239.42     42.09 o 
  -2  10  13      340.35      420.72     66.04 o 
  -1  10  13      217.54      209.38     33.79 o 
   0  10  13      192.45      153.82     29.76 o 
   1  10  13      240.20      183.84     36.09 o 
   2  10  13      168.95      161.93     31.92 o 
   3  10  13        6.70       25.14     12.45 o 
  -2  11  13      243.29      270.22     31.14 o 
  -1  11  13      168.83      142.79     31.27 o 
   0  11  13       47.57       40.78     11.72 o 
   1  11  13      122.80      140.02     37.17 o 
  -9   0  14      196.89      157.60     38.28 o 
  -8   0  14      108.71       81.38     32.02 o 
  -7   0  14      748.24      727.75     67.61 o 
  -6   0  14      802.08      772.97     50.55 o 
  -5   0  14      453.59      458.31     15.93 o 
  -4   0  14     3253.30     3481.83     91.11 o 
  -3   0  14      166.33      223.16     22.66 o 
  -2   0  14      271.07      306.02     21.93 o 
  -1   0  14     4089.64     4333.03     93.54 o 
   0   0  14     7930.62     8585.12    157.18 o 
   1   0  14      174.23      196.14     23.36 o 
   2   0  14      115.96      160.16     23.40 o 
   3   0  14     1343.31     1324.69    306.24 o 
   4   0  14     1191.37     1192.17     47.74 o 
   5   0  14      453.88      701.26    127.67 o 
   6   0  14       81.77      101.58     25.61 o 
   7   0  14       53.76       34.88     24.35 o 
  -9   1  14       53.45       52.27     13.04 o 
  -8   1  14      543.37      644.50     97.74 o 
  -7   1  14      582.73      662.79     46.12 o 
  -6   1  14      113.33       99.81     18.03 o 
  -5   1  14      689.96      749.74     27.28 o 
  -4   1  14     3280.76     3309.05     62.44 o 
  -3   1  14     1626.37     1707.25     39.64 o 
  -2   1  14      193.10      272.41     17.61 o 
  -1   1  14      914.08      885.58     30.27 o 
   0   1  14     2396.00     2386.31     42.91 o 
   1   1  14      493.30      544.89     25.97 o 
   2   1  14      643.09      637.49     30.69 o 
   3   1  14     1919.41     2067.48     54.32 o 
   4   1  14      448.52      448.13     27.35 o 
   5   1  14        2.28       15.01      8.75 o 
   6   1  14      374.95      336.08     51.23 o 
   7   1  14      275.09      224.19     32.35 o 
  -9   2  14       81.99       85.98     27.28 o 
  -8   2  14      129.80      136.18     27.39 o 
  -7   2  14      671.22      652.20     32.24 o 
  -6   2  14      670.93      761.24     47.36 o 
  -5   2  14      948.11      939.53     34.94 o 
  -4   2  14     1471.70     1551.50    255.66 o 
  -3   2  14     1977.00     2120.62     45.64 o 
  -2   2  14        6.38       11.48      4.91 o 
  -1   2  14     1409.25     1469.29     36.35 o 
   0   2  14     1207.64     1250.93     31.49 o 
   1   2  14      247.53      325.17     23.11 o 
   2   2  14       12.54       18.79      7.90 o 
   3   2  14      594.29      634.03     32.04 o 
   4   2  14      879.14      973.81     39.04 o 
   5   2  14      209.86      204.11     22.29 o 
   6   2  14      191.58      201.49     29.10 o 
   7   2  14      113.22      108.69     15.88 o 
  -9   3  14      177.41      175.27     35.57 o 
  -8   3  14      287.48      306.82     44.35 o 
  -7   3  14      859.00      877.60     48.24 o 
  -6   3  14      194.00      222.16     33.99 o 
  -5   3  14     1100.74     1058.08     29.56 o 
  -4   3  14     3823.89     4051.33    663.52 o 
  -3   3  14      724.85      745.78     19.58 o 
  -2   3  14        3.14        9.71      3.99 o 
  -1   3  14     3331.29     3577.52     68.05 o 
   0   3  14     2714.23     2879.20     58.72 o 
   1   3  14       20.49       23.71      7.77 o 
   2   3  14        1.27       10.03      4.24 o 
   3   3  14     1360.87     1425.70     36.95 o 
   4   3  14      347.25      362.96     26.05 o 
   5   3  14      126.13      124.94     17.68 o 
   6   3  14      234.91      291.42     37.70 o 
   7   3  14      264.91      211.62     39.31 o 
  -9   4  14       41.75       40.02     30.44 o 
  -8   4  14       90.90       85.00     19.54 o 
  -7   4  14      681.31      727.48     49.92 o 
  -6   4  14      486.94      545.08     47.53 o 
  -5   4  14      428.69      475.00     34.82 o 
  -4   4  14     1858.40     1803.83     41.89 o 
  -3   4  14     2460.81     2319.47    380.74 o 
  -2   4  14     1842.42     1903.25    312.05 o 
  -1   4  14       67.72       56.88      7.52 o 
   0   4  14     1211.45     1187.98    195.76 o 
   1   4  14      994.30     1042.11    172.24 o 
   2   4  14      375.81      351.32     18.06 o 
   3   4  14      710.74      748.57     35.72 o 
   4   4  14      210.10      230.80     27.40 o 
   5   4  14      122.49      119.96     17.86 o 
   6   4  14      148.55      139.51     28.99 o 
   7   4  14       55.16       37.08     12.93 o 
  -8   5  14      209.48      266.34     38.12 o 
  -7   5  14      181.42      204.43     35.59 o 
  -6   5  14      203.89      176.70     26.39 o 
  -5   5  14      355.77      403.54     44.35 o 
  -4   5  14     1809.91     1908.02     49.51 o 
  -3   5  14      265.69      220.89     21.51 o 
  -2   5  14       11.14       12.75      5.62 o 
  -1   5  14     2264.20     2231.95     68.14 o 
   0   5  14     2564.67     2535.58     53.31 o 
   1   5  14        0.94       11.15     65.44 o 
   2   5  14       83.65       46.67     13.94 o 
   3   5  14      658.29      776.73     37.89 o 
   4   5  14      569.48      642.47     31.57 o 
   5   5  14       10.64       28.39      8.62 o 
   6   5  14       85.49       82.01     14.71 o 
  -8   6  14      133.23       65.07     25.31 o 
  -7   6  14      302.37      234.39     52.35 o 
  -6   6  14      121.56       95.85     34.48 o 
  -5   6  14        0.51       15.95      9.32 o 
  -4   6  14      284.39      275.32     21.91 o 
  -3   6  14      573.79      576.81     26.07 o 
  -2   6  14       14.16       18.14      6.65 o 
  -1   6  14      306.37      281.08     25.56 o 
   0   6  14      548.08      500.69     17.16 o 
   1   6  14      277.25      278.26     32.55 o 
   2   6  14      291.86      282.88     31.16 o 
   3   6  14      163.56      169.44     23.03 o 
   4   6  14       76.74       99.55     16.26 o 
   5   6  14       13.74       22.12      9.50 o 
   6   6  14      118.35      157.02     25.77 o 
  -7   7  14      237.65      149.42     38.24 o 
  -6   7  14       23.68       23.76     11.81 o 
  -5   7  14       67.71       60.76     12.28 o 
  -4   7  14      113.36      131.08     16.24 o 
  -3   7  14       87.67       86.07     15.84 o 
  -2   7  14       56.55       66.60     14.66 o 
  -1   7  14      125.55      150.55     25.01 o 
   0   7  14      466.77      465.16     43.12 o 
   1   7  14      233.01      166.42     29.50 o 
   2   7  14       27.12       34.62     12.32 o 
   3   7  14      453.95      446.09     34.96 o 
   4   7  14       76.26       68.53     16.52 o 
   5   7  14       15.25       31.17     11.39 o 
  -6   8  14        5.06       20.29      9.88 o 
  -5   8  14        7.73       20.73      6.78 o 
  -4   8  14      206.94      180.93     25.09 o 
  -3   8  14       72.18       51.61     11.53 o 
  -2   8  14        0.34       19.66      6.57 o 
  -1   8  14      392.90      421.96     26.78 o 
   0   8  14      616.47      679.84     31.64 o 
   1   8  14      120.42      119.96     23.59 o 
   2   8  14      105.72      102.46     19.06 o 
   3   8  14      236.18      252.55     49.54 o 
   4   8  14       19.01       34.28     12.86 o 
  -5   9  14        4.04        9.66      8.50 o 
  -4   9  14       10.08       28.94      7.76 o 
  -3   9  14      172.69      131.88     25.15 o 
  -2   9  14       53.97       54.52     15.68 o 
  -1   9  14      120.27      132.76    720.77 o 
   0   9  14      208.40      207.96     33.66 o 
   1   9  14      127.25       96.10     19.84 o 
   2   9  14       91.81       58.92     18.82 o 
   3   9  14       32.49       59.27     16.41 o 
  -4  10  14      105.12       81.41     22.20 o 
  -3  10  14       16.75       23.75      8.26 o 
  -2  10  14        4.08       23.14      7.52 o 
  -1  10  14       30.89       30.20      9.63 o 
   0  10  14       80.55       69.93     22.03 o 
   1  10  14        4.64       23.00      9.07 o 
   2  10  14        4.50       19.36     13.89 o 
  -9   1  15        0.42       12.70      7.76 o 
  -8   1  15        3.07       11.78     10.76 o 
  -7   1  15       32.23       42.97     13.89 o 
  -6   1  15        0.08        6.26      6.30 o 
  -5   1  15      149.06      169.26     20.73 o 
  -4   1  15       41.77       38.43      7.09 o 
  -3   1  15       31.87       24.18      6.46 o 
  -2   1  15      191.98      193.82     15.45 o 
  -1   1  15      179.72      165.37     20.07 o 
   0   1  15       52.59       46.50     14.18 o 
   1   1  15       37.65       57.93      8.41 o 
   2   1  15       57.72       59.96     10.97 o 
   3   1  15       13.82       13.50      8.94 o 
   4   1  15       34.43       28.76      8.40 o 
   5   1  15       36.66       27.43      7.68 o 
   6   1  15        3.55       11.91      6.80 o 
   7   1  15       14.38       25.74      6.77 o 
  -9   2  15       16.40       23.91      9.61 o 
  -8   2  15       40.23       39.47     13.19 o 
  -7   2  15        6.38       30.06     14.36 o 
  -6   2  15      103.26       82.26     15.18 o 
  -5   2  15        0.77        9.48      4.73 o 
  -4   2  15       37.53       22.64      6.17 o 
  -3   2  15       92.33      127.39     14.28 o 
  -2   2  15      205.01      236.13     22.16 o 
  -1   2  15        3.13       14.12      4.58 o 
   0   2  15      102.25       96.81     13.27 o 
   1   2  15       50.74       32.05      7.51 o 
   2   2  15       10.65       13.70      5.81 o 
   3   2  15       85.82       52.46     11.78 o 
   4   2  15       93.65      113.20     13.62 o 
   5   2  15       41.71       37.49      8.44 o 
   6   2  15        1.50       22.47     10.44 o 
   7   2  15        5.35       20.89      7.15 o 
  -9   3  15        3.58       14.00      9.82 o 
  -8   3  15        1.66       10.29      9.88 o 
  -7   3  15        0.24       18.68      8.76 o 
  -6   3  15       37.23       41.29     15.40 o 
  -5   3  15       92.50      102.81     16.32 o 
  -4   3  15      589.93      607.24     20.27 o 
  -3   3  15      136.96      130.20     15.71 o 
  -2   3  15        5.44        8.79      3.39 o 
  -1   3  15        3.50        8.19      4.21 o 
   0   3  15      119.54      106.84     13.94 o 
   1   3  15      671.91      606.32     35.06 o 
   2   3  15       26.43       17.23      5.77 o 
   3   3  15       62.21       44.00     11.30 o 
   4   3  15       13.57       13.82      7.21 o 
   5   3  15       39.47       47.63     11.36 o 
   6   3  15       15.00       14.54     10.13 o 
   7   3  15        1.25       17.49     25.75 o 
  -8   4  15       21.77       49.15     12.70 o 
  -7   4  15       28.51       44.68     14.27 o 
  -6   4  15       94.04       88.71     31.07 o 
  -5   4  15      326.72      346.13     34.70 o 
  -4   4  15      110.01      119.08     14.93 o 
  -3   4  15      374.18      339.61     19.72 o 
  -2   4  15      806.09      778.25     26.79 o 
  -1   4  15      352.99      332.24     20.41 o 
   0   4  15       37.14       36.28      9.45 o 
   1   4  15       63.29       68.00     13.25 o 
   2   4  15      103.83       87.54     12.63 o 
   3   4  15       13.12       25.78      5.76 o 
   4   4  15       28.31       21.41     12.53 o 
   5   4  15       44.60       18.40      8.87 o 
   6   4  15        0.06       11.00      7.76 o 
  -8   5  15       62.59       54.52     14.36 o 
  -7   5  15       56.68       51.22     18.75 o 
  -6   5  15       71.65       71.43     17.11 o 
  -5   5  15      183.08      180.83     28.72 o 
  -4   5  15      230.80      222.54     25.70 o 
  -3   5  15     1357.16     1444.81     33.16 o 
  -2   5  15      513.74      537.77     29.65 o 
  -1   5  15       57.90       57.44     10.58 o 
   0   5  15      631.65      595.69     31.63 o 
   1   5  15      351.14      347.81     23.99 o 
   2   5  15       12.52       30.64      8.93 o 
   3   5  15        1.35       19.98      8.36 o 
   4   5  15      155.46      195.31     26.84 o 
   5   5  15      231.63      225.45     31.84 o 
   6   5  15       31.16       16.85     10.21 o 
  -7   6  15        8.52       23.65     10.85 o 
  -6   6  15      174.10      198.23     44.88 o 
  -5   6  15      343.38      368.35     34.84 o 
  -4   6  15      330.88      351.93     34.78 o 
  -3   6  15      207.06      232.64     29.32 o 
  -2   6  15      621.35      703.13     36.88 o 
  -1   6  15      337.84      350.03     25.01 o 
   0   6  15       85.65       95.19     14.55 o 
   1   6  15      463.31      489.68     33.75 o 
   2   6  15      140.63      116.45     20.03 o 
   3   6  15        9.53       28.22      9.97 o 
   4   6  15       67.87       58.96     13.87 o 
   5   6  15      105.97       83.33     18.30 o 
  -7   7  15       76.25       79.56     20.46 o 
  -6   7  15      251.55      222.66     52.45 o 
  -5   7  15       67.38       66.83     15.81 o 
  -4   7  15      235.68      232.10     31.88 o 
  -3   7  15      457.90      379.27     25.98 o 
  -2   7  15      377.29      374.96     35.50 o 
  -1   7  15      130.43      151.35     23.95 o 
   0   7  15      204.24      272.02     37.76 o 
   1   7  15      291.44      325.10     33.44 o 
   2   7  15       22.09       28.98     10.79 o 
   3   7  15       27.27        8.60      8.13 o 
   4   7  15      176.22      149.87     21.54 o 
   5   7  15       54.24       35.67     11.09 o 
  -6   8  15      139.34      117.88     24.96 o 
  -5   8  15      388.09      327.26     29.44 o 
  -4   8  15       79.02       90.98     20.02 o 
  -3   8  15      295.71      319.61     65.89 o 
  -2   8  15      435.21      486.27     82.17 o 
  -1   8  15       41.16       35.55      9.89 o 
   0   8  15      115.01      123.89     33.48 o 
   1   8  15      232.70      220.60     37.51 o 
   2   8  15      163.88      124.03     26.69 o 
   3   8  15        3.82       27.70      7.80 o 
   4   8  15       32.53       18.52     13.22 o 
  -5   9  15      130.54       89.68     46.86 o 
  -4   9  15       59.04       75.24     18.63 o 
  -3   9  15      150.51      145.30     21.35 o 
  -2   9  15      125.56      120.39     18.18 o 
  -1   9  15       64.15       97.24    488.54 o 
   0   9  15       92.97      100.46     23.36 o 
   1   9  15      153.71      149.60     32.38 o 
   2   9  15       78.67       43.04     13.49 o 
   3   9  15       91.27      105.24     20.56 o 
  -3  10  15       41.89       34.97     12.53 o 
  -2  10  15       89.85       79.32     25.38 o 
  -1  10  15       46.16       48.03     11.86 o 
   0  10  15       16.26       42.73     15.58 o 
   1  10  15      250.31      224.11     47.04 o 
  -9   0  16       22.52       27.42     19.49 o 
  -8   0  16     1460.86     1726.26    279.71 o 
  -7   0  16      396.11      409.27     51.40 o 
  -6   0  16        1.75        7.41      8.54 o 
  -5   0  16      773.21      774.43     71.82 o 
  -4   0  16     5610.60     5764.44    112.24 o 
  -3   0  16     1893.36     1885.29    437.42 o 
  -2   0  16      261.92      276.05     36.60 o 
  -1   0  16     1063.35     1071.76    249.73 o 
   0   0  16      526.09      574.85     28.56 o 
   1   0  16       14.34       20.00     10.85 o 
   2   0  16      810.32      910.86     65.43 o 
   3   0  16      649.58      682.99     79.22 o 
   4   0  16       45.94       37.90     12.03 o 
   5   0  16        5.83       30.87     13.14 o 
   6   0  16      316.35      298.06     45.31 o 
  -9   1  16        5.94       24.18     11.66 o 
  -8   1  16      196.36      162.38     38.75 o 
  -7   1  16      702.11      611.01     41.28 o 
  -6   1  16      549.95      569.33     44.68 o 
  -5   1  16      559.46      622.91     39.67 o 
  -4   1  16     1213.41     1249.10     34.48 o 
  -3   1  16      755.02      772.61     25.26 o 
  -2   1  16     1198.02     1141.53    188.34 o 
  -1   1  16     1465.44     1585.06    260.80 o 
   0   1  16      682.63      648.85     72.72 o 
   1   1  16      327.81      360.55     24.49 o 
   2   1  16      465.79      483.79     30.24 o 
   3   1  16       69.41       74.91     12.27 o 
   4   1  16       20.65       18.81      8.78 o 
   5   1  16      386.07      344.35     56.64 o 
   6   1  16      452.53      445.49     36.90 o 
  -8   2  16      463.55      460.72     60.21 o 
  -7   2  16      569.04      567.51    111.42 o 
  -6   2  16       41.96       27.60     15.57 o 
  -5   2  16      270.66      273.16     34.44 o 
  -4   2  16     1844.92     1974.11     39.99 o 
  -3   2  16      737.02      801.56     33.30 o 
  -2   2  16      378.66      415.63     20.63 o 
  -1   2  16     1749.31     1735.63    286.04 o 
   0   2  16      946.97     1079.82     29.52 o 
   1   2  16      348.69      439.76     29.49 o 
   2   2  16      812.13      877.90     30.87 o 
   3   2  16      981.76     1002.69     48.05 o 
   4   2  16        0.56       18.13      5.61 o 
   5   2  16       80.20       70.55     15.62 o 
   6   2  16      269.65      271.71     36.61 o 
  -8   3  16      366.48      396.52     57.98 o 
  -7   3  16      308.44      309.65     71.05 o 
  -6   3  16        1.01       27.36     10.31 o 
  -5   3  16      441.54      411.04     34.41 o 
  -4   3  16     1227.46     1377.31     33.01 o 
  -3   3  16      866.60      940.54     24.37 o 
  -2   3  16      306.60      361.10     19.07 o 
  -1   3  16     1603.50     1623.77     36.54 o 
   0   3  16      916.35     1002.72     42.08 o 
   1   3  16      632.76      632.52     25.92 o 
   2   3  16      863.75      849.23     30.28 o 
   3   3  16      562.91      578.01     36.98 o 
   4   3  16       71.16       59.66     11.41 o 
   5   3  16      160.15      157.20     27.62 o 
   6   3  16      126.07      136.31     22.61 o 
  -8   4  16      470.91      397.67     81.35 o 
  -7   4  16      539.70      592.01     45.72 o 
  -6   4  16      241.16      243.74     52.87 o 
  -5   4  16      345.55      308.53     38.80 o 
  -4   4  16      811.47      822.54     26.80 o 
  -3   4  16      333.01      374.69     21.46 o 
  -2   4  16      426.91      439.05     18.30 o 
  -1   4  16     1772.28     1773.72     38.86 o 
   0   4  16      962.91      918.87     31.70 o 
   1   4  16      291.08      292.10     29.45 o 
   2   4  16      628.80      587.09     29.91 o 
   3   4  16      218.62      202.15     27.42 o 
   4   4  16       38.37       37.75     12.18 o 
   5   4  16       70.92       45.74     13.01 o 
   6   4  16      319.41      314.35     46.76 o 
  -8   5  16      445.33      426.77     59.11 o 
  -7   5  16      229.21      164.02     37.04 o 
  -6   5  16       37.85       42.23     29.87 o 
  -5   5  16      177.73      218.59     35.11 o 
  -4   5  16     1322.05     1418.59     30.14 o 
  -3   5  16      332.37      344.86     34.77 o 
  -2   5  16      290.77      274.93     32.04 o 
  -1   5  16      362.29      335.53     24.99 o 
   0   5  16      462.85      483.71     25.49 o 
   1   5  16       99.70       81.24    238.38 o 
   2   5  16      582.45      614.66     39.02 o 
   3   5  16      330.89      300.09     40.67 o 
   4   5  16       14.54       13.48      8.26 o 
   5   5  16       49.08       34.99     10.59 o 
  -7   6  16      122.22       87.77     24.43 o 
  -6   6  16       23.29       34.52      8.28 o 
  -5   6  16      317.77      294.12     55.45 o 
  -4   6  16      673.94      668.59     40.18 o 
  -3   6  16        8.45        9.85      5.56 o 
  -2   6  16       55.93       37.40     10.36 o 
  -1   6  16      454.39      450.28     34.79 o 
   0   6  16      383.65      337.79     51.25 o 
   1   6  16       34.40       51.64     15.33 o 
   2   6  16       89.35       65.06     18.98 o 
   3   6  16      244.51      202.27     36.12 o 
   4   6  16       94.56       85.06     21.13 o 
   5   6  16      111.27      106.82     21.18 o 
  -6   7  16       27.34        9.87     14.01 o 
  -5   7  16       95.72       87.53     17.11 o 
  -4   7  16      141.78      143.13     24.22 o 
  -3   7  16      246.05      221.09     30.90 o 
  -2   7  16       42.97       45.46     12.28 o 
  -1   7  16      187.99      185.33     36.56 o 
   0   7  16       13.74       27.48     10.52 o 
   1   7  16       74.86       79.05     16.01 o 
   2   7  16      267.91      286.12     47.25 o 
   3   7  16      131.60      135.72     24.82 o 
   4   7  16        3.54       16.00     10.32 o 
  -5   8  16      257.51      217.68     39.48 o 
  -4   8  16      303.74      269.86     53.24 o 
  -3   8  16       34.98       43.86     11.99 o 
  -2   8  16       16.14       33.63     10.44 o 
  -1   8  16      243.98      265.63     45.18 o 
   0   8  16      127.77      118.59     27.02 o 
   1   8  16        0.32        6.91      8.68 o 
   2   8  16       14.29       38.37     13.46 o 
   3   8  16       81.49       91.11     18.29 o 
  -4   9  16      142.30       89.34     29.35 o 
  -3   9  16        6.52       21.57      6.90 o 
  -2   9  16       43.45       70.59     15.65 o 
  -1   9  16       14.03       23.59     98.05 o 
   0   9  16       10.04       16.82      7.18 o 
   1   9  16       17.16       24.99      9.37 o 
   2   9  16       51.33       50.50     18.14 o 
  -8   1  17        8.40       25.71      9.08 o 
  -7   1  17       21.06       19.81     12.27 o 
  -6   1  17       24.59       20.34     15.95 o 
  -5   1  17       11.67       26.97      8.65 o 
  -4   1  17       45.66       37.37      6.75 o 
  -3   1  17      165.57      185.45     21.89 o 
  -2   1  17      461.38      490.15     22.29 o 
  -1   1  17      343.45      325.35     19.28 o 
   0   1  17       22.05       34.64      6.38 o 
   1   1  17        1.41       20.71      7.92 o 
   2   1  17       10.69       13.31      7.64 o 
   3   1  17       11.09       10.00      6.81 o 
   4   1  17       14.99       29.15      7.83 o 
   5   1  17        0.80       17.95      8.31 o 
   6   1  17        7.89       27.81      8.29 o 
  -8   2  17        7.98       40.84     12.75 o 
  -7   2  17        7.01       20.57      8.90 o 
  -6   2  17       45.71       25.04     13.66 o 
  -5   2  17      107.18       93.16     23.08 o 
  -4   2  17      117.28      117.42     12.98 o 
  -3   2  17      270.80      280.22     19.92 o 
  -2   2  17      106.72      107.55     13.80 o 
  -1   2  17        1.87       22.28      5.87 o 
   0   2  17      223.00      246.06     21.03 o 
   1   2  17      148.29      147.67     15.97 o 
   2   2  17       26.93       30.56      8.63 o 
   3   2  17        1.93       11.80      6.47 o 
   4   2  17       60.34       38.18      9.17 o 
   5   2  17       18.56       31.89     11.22 o 
   6   2  17       26.19       17.74      8.46 o 
  -8   3  17        2.05       20.14     11.97 o 
  -7   3  17      124.01      125.43     32.78 o 
  -6   3  17       60.82       65.08     17.45 o 
  -5   3  17        3.03       17.28     10.78 o 
  -4   3  17       23.69       18.07      6.33 o 
  -3   3  17      126.98      156.32     16.53 o 
  -2   3  17      450.50      450.77     19.74 o 
  -1   3  17      208.06      223.74     21.50 o 
   0   3  17       10.01       11.06      6.04 o 
   1   3  17        1.61       17.37      7.77 o 
   2   3  17        6.44       15.47      6.23 o 
   3   3  17       14.72       11.29      7.86 o 
   4   3  17       68.36       68.00     12.56 o 
   5   3  17       19.98       30.17     12.24 o 
  -8   4  17        9.33       20.37     10.62 o 
  -7   4  17       33.43       32.21     12.27 o 
  -6   4  17       58.60       57.75     19.56 o 
  -5   4  17        9.89        6.08     11.53 o 
  -4   4  17       58.33       69.39     12.85 o 
  -3   4  17      298.70      280.30     23.18 o 
  -2   4  17       59.23       57.75     11.37 o 
  -1   4  17        9.33       17.78      7.18 o 
   0   4  17      155.77      169.43     15.79 o 
   1   4  17      371.64      337.93     29.65 o 
   2   4  17       21.91       17.06      7.84 o 
   3   4  17       15.95        7.89      9.44 o 
   4   4  17       29.08       23.63      9.30 o 
   5   4  17       25.84       28.91      9.36 o 
  -7   5  17       49.80       39.50     12.62 o 
  -6   5  17      347.21      402.06     50.84 o 
  -5   5  17       69.69       35.43     17.23 o 
  -4   5  17        5.19        7.12      7.20 o 
  -3   5  17      178.49      170.96     25.10 o 
  -2   5  17      335.98      326.27     38.23 o 
  -1   5  17      201.58      227.55     26.23 o 
   0   5  17      121.35      130.58     16.66 o 
   1   5  17      224.40      226.70     42.74 o 
   2   5  17      170.72      184.25     25.07 o 
   3   5  17      192.54      183.99     28.83 o 
   4   5  17       20.22       33.02      8.64 o 
   5   5  17        0.09       14.57     11.20 o 
  -7   6  17      154.54       82.70     46.37 o 
  -6   6  17       85.56       73.23     20.95 o 
  -5   6  17        0.30       13.41      7.93 o 
  -4   6  17       64.81       48.20     13.77 o 
  -3   6  17      374.91      346.26     38.68 o 
  -2   6  17      244.34      220.33     25.74 o 
  -1   6  17       68.73       58.66     14.55 o 
   0   6  17      267.07      296.45     45.02 o 
   1   6  17      290.65      326.66     40.08 o 
   2   6  17       72.54       39.33     17.32 o 
   3   6  17       12.22       14.97      7.28 o 
   4   6  17      148.56      147.93     30.21 o 
  -6   7  17       82.23       66.16     19.08 o 
  -5   7  17       99.93      100.02     25.08 o 
  -4   7  17       25.52       22.28      9.32 o 
  -3   7  17      166.63      144.00     24.77 o 
  -2   7  17      213.87      201.97     40.79 o 
  -1   7  17       32.97       39.12     14.95 o 
   0   7  17      209.89      241.86     45.54 o 
   1   7  17      128.72      110.37     22.65 o 
   2   7  17       79.67       50.49     14.94 o 
   3   7  17       52.25       45.20     11.51 o 
  -5   8  17        9.06       50.74     33.08 o 
  -4   8  17       56.67       64.82     21.15 o 
  -3   8  17      353.24      287.99     51.15 o 
  -2   8  17      200.01      115.91     28.77 o 
  -1   8  17       78.71       59.30     13.80 o 
   0   8  17      119.58      116.44     20.34 o 
   1   8  17      148.91      158.24     25.91 o 
   2   8  17       22.95       20.00     12.69 o 
  -3   9  17      314.22      461.49    104.64 o 
  -2   9  17      187.26      142.00     28.31 o 
  -1   9  17      145.77      131.12     37.23 o 
   0   9  17      140.46      158.84     23.85 o 
  -8   0  18      457.10      340.62    158.22 o 
  -7   0  18      124.45       68.68     49.73 o 
  -6   0  18      328.17      297.76     79.87 o 
  -5   0  18     1161.33     1241.82     85.65 o 
  -4   0  18      444.63      463.63     33.08 o 
  -3   0  18       13.83       26.39      9.39 o 
  -2   0  18     1421.41     1441.06     46.42 o 
  -1   0  18     2186.92     2292.26     64.46 o 
   0   0  18     1579.27     1770.25     63.94 o 
   1   0  18     1158.92     1124.32     42.96 o 
   2   0  18      727.51      732.28     54.74 o 
   3   0  18      159.30      131.72     35.48 o 
   4   0  18      126.95      169.42     40.54 o 
   5   0  18      139.15      128.14     24.48 o 
  -8   1  18      454.25      446.42     76.56 o 
  -7   1  18      190.72      174.74     31.04 o 
  -6   1  18      179.26      213.18     43.56 o 
  -5   1  18      384.34      410.52     34.63 o 
  -4   1  18      411.28      424.63     25.82 o 
  -3   1  18      413.74      434.95     32.68 o 
  -2   1  18     1678.93     1870.74     38.74 o 
  -1   1  18     1782.37     1917.55     50.04 o 
   0   1  18      151.63      174.81     21.41 o 
   1   1  18      186.66      178.13     18.02 o 
   2   1  18     1737.88     1926.20     39.72 o 
   3   1  18      590.32      581.52     25.86 o 
   4   1  18        4.56       20.50      7.78 o 
   5   1  18       48.49       47.38     12.73 o 
  -8   2  18      168.59      127.02     41.86 o 
  -7   2  18      108.82      104.39     20.81 o 
  -6   2  18      234.59      212.28     38.48 o 
  -5   2  18     1087.67     1098.49     38.53 o 
  -4   2  18      267.44      334.67     28.98 o 
  -3   2  18      152.01      153.31     16.25 o 
  -2   2  18      816.24      924.99     28.07 o 
  -1   2  18     1429.48     1589.34     41.61 o 
   0   2  18       88.96      138.44     16.66 o 
   1   2  18      209.98      210.62     20.06 o 
   2   2  18      579.45      540.28     40.27 o 
   3   2  18      141.59      138.34     24.42 o 
   4   2  18       11.11       19.79      8.15 o 
   5   2  18      127.32      122.79     20.31 o 
  -7   3  18      194.71      146.49     33.30 o 
  -6   3  18       90.78      102.53     20.15 o 
  -5   3  18      916.44     1015.35     87.16 o 
  -4   3  18      406.75      431.02     48.23 o 
  -3   3  18       57.93       54.78     11.62 o 
  -2   3  18      456.17      454.24     28.38 o 
  -1   3  18      833.65      852.17     43.81 o 
   0   3  18      140.49      123.58     19.82 o 
   1   3  18      207.13      195.70     20.02 o 
   2   3  18      237.05      267.88     29.78 o 
   3   3  18      150.06      150.24     24.64 o 
   4   3  18       42.64       29.97     10.24 o 
   5   3  18       87.60       80.98     18.53 o 
  -7   4  18       98.63       73.55     16.71 o 
  -6   4  18      235.13      228.82     49.31 o 
  -5   4  18      226.35      180.74     35.80 o 
  -4   4  18      244.50      222.76     31.56 o 
  -3   4  18      244.46      245.33     30.67 o 
  -2   4  18      846.99      835.59     41.32 o 
  -1   4  18      417.46      453.58     28.45 o 
   0   4  18        4.85       13.62      5.07 o 
   1   4  18       30.03       33.76      7.85 o 
   2   4  18     1064.11     1165.55     33.21 o 
   3   4  18      329.21      253.87     36.01 o 
   4   4  18        6.52       18.55      7.65 o 
   5   4  18      148.77      144.40     49.04 o 
  -7   5  18       47.08       31.37     13.69 o 
  -6   5  18       60.51       64.92     17.76 o 
  -5   5  18      481.36      519.16     43.63 o 
  -4   5  18      363.34      346.98     72.03 o 
  -3   5  18        0.82       18.24     15.85 o 
  -2   5  18      267.82      230.07     35.68 o 
  -1   5  18      460.68      416.40     45.79 o 
   0   5  18      203.63      191.88     29.77 o 
   1   5  18      139.52      128.99     45.98 o 
   2   5  18      222.49      206.75     33.66 o 
   3   5  18       81.86       60.90     11.03 o 
   4   5  18       92.74       78.63     16.23 o 
  -6   6  18       78.99       79.82     20.81 o 
  -5   6  18      112.83       92.55     27.21 o 
  -4   6  18       95.89       86.24     19.70 o 
  -3   6  18      217.35      189.21     30.31 o 
  -2   6  18      408.96      371.22     74.69 o 
  -1   6  18      214.66      153.08     38.98 o 
   0   6  18       18.45       29.62     11.27 o 
   1   6  18      113.54      125.30     19.41 o 
   2   6  18      356.92      393.69     36.23 o 
   3   6  18       47.61       35.12     15.04 o 
  -5   7  18      236.00      169.61     50.38 o 
  -4   7  18      176.76      178.04     35.64 o 
  -3   7  18      106.05       97.60     19.03 o 
  -2   7  18      192.03      191.78     31.19 o 
  -1   7  18      400.27      421.63     41.66 o 
   0   7  18       31.30       28.02     84.67 o 
   1   7  18       33.48       40.18     11.43 o 
   2   7  18      203.96      173.95     52.01 o 
  -4   8  18      134.96      117.79     33.59 o 
  -3   8  18       62.16       72.54     33.97 o 
  -2   8  18      187.39      173.96     30.06 o 
  -1   8  18      106.25       78.38     20.24 o 
   0   8  18       30.38       30.91     13.03 o 
   1   8  18      148.25      109.19     37.08 o 
  -7   1  19       15.82       32.53     20.37 o 
  -6   1  19       23.73       19.95     13.34 o 
  -5   1  19       15.45       29.00     11.84 o 
  -4   1  19       18.08       15.16      5.95 o 
  -3   1  19       38.77       42.42      9.55 o 
  -2   1  19       27.69       21.80      6.83 o 
  -1   1  19      118.20      111.43     17.42 o 
   0   1  19       75.75       70.51     15.28 o 
   1   1  19       80.29       90.47     12.32 o 
   2   1  19       27.29       18.74      6.57 o 
   3   1  19       30.35       25.79      7.75 o 
   4   1  19       10.98       15.32      6.96 o 
   5   1  19        0.57       11.44     10.34 o 
  -7   2  19       75.75       60.60     20.56 o 
  -6   2  19       27.38       34.25     13.79 o 
  -5   2  19        7.83       31.54     17.84 o 
  -4   2  19        4.09       37.86      9.15 o 
  -3   2  19       80.98       60.16     11.38 o 
  -2   2  19       23.75       19.85      7.87 o 
  -1   2  19      369.40      383.31     31.77 o 
   0   2  19       51.84       45.98     10.50 o 
   1   2  19        0.71       19.47      7.05 o 
   2   2  19       52.18       48.48     10.03 o 
   3   2  19       59.66       62.23     12.64 o 
   4   2  19       90.84       63.24     16.46 o 
  -7   3  19        3.27       20.69     11.57 o 
  -6   3  19        3.22        2.90      8.35 o 
  -5   3  19        3.68       26.36     10.61 o 
  -4   3  19       58.79       43.51     11.18 o 
  -3   3  19      159.06      154.12     22.90 o 
  -2   3  19        0.43       13.01      6.24 o 
  -1   3  19        0.20        9.54      4.08 o 
   0   3  19      311.18      343.09     27.44 o 
   1   3  19      314.52      317.34     30.55 o 
   2   3  19       53.08       42.34      9.64 o 
   3   3  19       68.90       63.80     13.73 o 
   4   3  19       14.36       16.67      7.44 o 
  -6   4  19       36.10       25.74     10.12 o 
  -5   4  19       37.77       38.21     11.10 o 
  -4   4  19       57.14       78.12     12.96 o 
  -3   4  19       56.02       66.12     11.91 o 
  -2   4  19       16.67        9.60      7.09 o 
  -1   4  19      179.73      184.02     33.58 o 
   0   4  19      241.59      219.70     29.60 o 
   1   4  19       63.56      101.65    486.84 o 
   2   4  19        8.44       17.12      7.44 o 
   3   4  19       81.46       65.38     12.18 o 
   4   4  19       37.64       24.25     10.81 o 
  -6   5  19       15.32       33.51     11.93 o 
  -5   5  19       32.38       23.34      8.26 o 
  -4   5  19      141.77      116.54     23.34 o 
  -3   5  19       59.67       42.97     11.52 o 
  -2   5  19       59.07       64.42     14.35 o 
  -1   5  19      194.49      163.55     24.95 o 
   0   5  19       89.64      106.47     23.35 o 
   1   5  19       12.56       21.27      9.40 o 
   2   5  19        6.12       24.38     10.57 o 
   3   5  19       13.84       36.85     11.81 o 
  -5   6  19       45.44       21.13     13.36 o 
  -4   6  19       96.82       92.38     17.32 o 
  -3   6  19      210.04      186.27     37.02 o 
  -2   6  19       15.14       36.66     12.63 o 
  -1   6  19        0.52       27.58     10.93 o 
   0   6  19      269.72      243.05     44.30 o 
   1   6  19       63.69       37.59     11.56 o 
   2   6  19        0.55       25.30     12.70 o 
  -4   7  19      112.42       72.61     17.83 o 
  -3   7  19       55.37       30.25     16.14 o 
  -2   7  19       41.93       43.52     13.05 o 
  -1   7  19      190.64      174.02     35.30 o 
   0   7  19      150.63      141.36     31.79 o 
   1   7  19       44.36       32.20     13.33 o 
  -1   8  19      122.67       98.82     27.02 o 
  -7   0  20       72.18       58.53     21.52 o 
  -6   0  20      394.94      300.97    130.88 o 
  -5   0  20      463.63      466.81     61.55 o 
  -4   0  20      489.89      477.56    111.89 o 
  -3   0  20      428.92      486.30     76.78 o 
  -2   0  20      604.30      685.23     33.96 o 
  -1   0  20      221.79      202.06     26.86 o 
   0   0  20      143.87      136.26     25.45 o 
   1   0  20      259.32      244.95     42.33 o 
   2   0  20      427.40      409.48     66.46 o 
   3   0  20       90.51       92.32     25.04 o 
   4   0  20      179.33      130.62     40.13 o 
  -7   1  20       76.58       75.47     26.78 o 
  -6   1  20      396.87      384.25     49.44 o 
  -5   1  20      876.96      998.96     51.46 o 
  -4   1  20      141.53      152.97     35.18 o 
  -3   1  20       44.91       65.89     11.17 o 
  -2   1  20      654.65      633.93     26.85 o 
  -1   1  20      281.66      261.56     29.69 o 
   0   1  20      116.89      108.80     16.14 o 
   1   1  20      536.29      496.40     67.49 o 
   2   1  20      397.29      359.97     32.69 o 
   3   1  20       90.18       77.03     13.37 o 
   4   1  20      163.16      130.64     18.25 o 
  -7   2  20       71.32       61.18     28.17 o 
  -6   2  20      206.31      195.62     36.99 o 
  -5   2  20      540.15      678.72     40.24 o 
  -4   2  20       41.86       41.50     15.89 o 
  -3   2  20       74.40       73.86     14.00 o 
  -2   2  20      447.86      512.45     21.83 o 
  -1   2  20      376.88      354.05     27.65 o 
   0   2  20       99.77      101.31     14.41 o 
   1   2  20      500.20      515.46     72.23 o 
   2   2  20      389.66      405.43     42.57 o 
   3   2  20       89.44       85.64     14.58 o 
   4   2  20      130.80      109.38     25.13 o 
  -6   3  20      162.31      128.26     39.16 o 
  -5   3  20      305.35      243.35     55.18 o 
  -4   3  20      157.57      142.35     33.01 o 
  -3   3  20      319.99      309.63     56.28 o 
  -2   3  20      407.80      395.72     61.63 o 
  -1   3  20      376.45      377.76     58.97 o 
   0   3  20      170.60      161.45     20.72 o 
   1   3  20      333.36      324.29     36.01 o 
   2   3  20      259.20      259.73     29.86 o 
   3   3  20       83.53       78.91     13.65 o 
  -6   4  20      338.13      399.87     70.97 o 
  -5   4  20      747.87      745.05     76.84 o 
  -4   4  20       83.61       60.67     23.37 o 
  -3   4  20       36.35       25.88      9.77 o 
  -2   4  20      956.68     1075.11    145.06 o 
  -1   4  20      493.46      415.42     71.75 o 
   0   4  20      123.03      109.87     24.40 o 
   1   4  20      337.90      429.35     79.73 o 
   2   4  20      189.88      147.01     34.51 o 
   3   4  20       13.60       14.42      7.03 o 
  -5   5  20      268.49      207.13     48.61 o 
  -4   5  20      166.75      144.97     34.06 o 
  -3   5  20      159.01      113.41     15.32 o 
  -2   5  20      389.42      398.49     32.94 o 
  -1   5  20      256.44      300.50     40.51 o 
   0   5  20      137.27      110.60     20.40 o 
   1   5  20      101.27      111.31     19.45 o 
   2   5  20      133.32      116.46     28.00 o 
  -4   6  20       54.51       64.27     16.01 o 
  -3   6  20       50.29       57.34     17.93 o 
  -2   6  20      239.19      203.20     46.67 o 
  -1   6  20      118.32      113.29     19.60 o 
   0   6  20        9.55       23.74      7.62 o 
   1   6  20       49.27       24.29     14.35 o 
  -2   7  20      176.39      128.89     28.96 o 
  -1   7  20      106.24      122.20     43.69 o 
  -6   1  21        0.60       14.53     11.07 o 
  -5   1  21       26.90       21.41      7.19 o 
  -4   1  21        5.37       36.44     12.30 o 
  -3   1  21       29.97       27.96      7.39 o 
  -2   1  21       21.86       22.03      8.15 o 
  -1   1  21        0.12       17.63      5.48 o 
   0   1  21        5.29       26.37      6.86 o 
   1   1  21        7.38       16.79      7.15 o 
   2   1  21        6.98       17.74      6.82 o 
   3   1  21        6.72       24.26      6.75 o 
  -6   2  21        3.04       14.21      9.34 o 
  -5   2  21       56.60       46.61     18.92 o 
  -4   2  21       26.03       51.57     16.57 o 
  -3   2  21        0.22       15.85      6.05 o 
  -2   2  21        0.35       25.28      7.50 o 
  -1   2  21       12.21       29.57      8.30 o 
   0   2  21        3.86       18.88      8.95 o 
   1   2  21       23.97       26.21      9.72 o 
   2   2  21        0.33       21.30      6.23 o 
   3   2  21       51.64       37.72     11.10 o 
  -5   3  21        4.45       31.21     13.50 o 
  -4   3  21       45.45       34.29     11.47 o 
  -3   3  21       75.75       72.79     16.89 o 
  -2   3  21        0.22       14.92      6.09 o 
  -1   3  21        7.36       16.29      5.94 o 
   0   3  21        1.79       17.57      8.16 o 
   1   3  21       26.95       51.64     82.84 o 
   2   3  21        6.57       25.60     16.34 o 
  -5   4  21       33.83       22.57     13.84 o 
  -4   4  21       39.78       28.90     13.10 o 
  -3   4  21       17.39       25.14      9.65 o 
  -2   4  21       13.80       20.65      6.66 o 
  -1   4  21       72.90       68.32     13.61 o 
   0   4  21       28.93       31.48     10.05 o 
   1   4  21        1.75       15.68      6.71 o 
   2   4  21       30.21       42.46     12.55 o 
  -4   5  21      114.06      109.41     26.88 o 
  -3   5  21       80.61       71.85     23.26 o 
  -2   5  21        8.19       19.57      9.84 o 
  -1   5  21       27.50       24.16      8.06 o 
   0   5  21      155.36      127.63     24.14 o 
   1   5  21      111.20      113.93     31.31 o 
  -2   6  21       50.41       43.46     20.38 o 
  -1   6  21      110.73      101.06     24.61 o 
  -5   0  22      155.14      175.44     53.47 o 
  -4   0  22       63.67       33.08     15.63 o 
  -3   0  22      340.63      297.24     40.10 o 
  -2   0  22      377.65      245.76     43.66 o 
  -1   0  22       27.60       33.42      9.23 o 
   0   0  22      126.93      106.19     26.20 o 
   1   0  22      250.13      231.29     34.95 o 
   2   0  22      125.43       82.58     22.47 o 
  -5   1  22      331.84      387.99     42.92 o 
  -4   1  22       95.13       61.69     18.60 o 
  -3   1  22      245.07      227.47     28.23 o 
  -2   1  22      427.89      421.15     41.86 o 
  -1   1  22       87.69       66.74     11.94 o 
   0   1  22      111.97       97.56     16.82 o 
   1   1  22      301.65      287.74     41.98 o 
   2   1  22       72.49       73.11     12.09 o 
  -5   2  22      228.21      197.33     43.47 o 
  -4   2  22      139.65      139.85     42.54 o 
  -3   2  22      474.73      455.93     57.12 o 
  -2   2  22      388.87      410.78     33.37 o 
  -1   2  22       83.30       79.04     13.63 o 
   0   2  22      116.85      115.93     17.95 o 
   1   2  22      257.88      207.57    428.83 o 
   2   2  22       44.37       27.34      8.55 o 
  -4   3  22       70.45       34.68     17.97 o 
  -3   3  22      280.83      211.70     45.25 o 
  -2   3  22      291.92      294.29     39.73 o 
  -1   3  22       58.63       46.99     12.76 o 
   0   3  22       85.39       74.20     12.74 o 
   1   3  22      401.55      499.56     35.21 o 
  -3   4  22      253.81      241.21     38.50 o 
  -2   4  22      130.59       94.58     22.61 o 
  -1   4  22       38.72       27.90     10.26 o 
   0   4  22      144.00      106.00     26.91 o 
  -4   1  23       13.66       10.42      9.82 o 
  -3   1  23        1.51       11.76     10.98 o 
  -2   1  23        5.20       11.77      5.84 o 
  -1   1  23        9.05       26.83      8.46 o 
   0   1  23        2.88       20.32      6.53 o 
  -3   2  23        1.66       29.46     17.51 o 
  -2   2  23        3.98       15.01      7.49 o 
  -1   2  23        6.69       15.80      6.39 o 
   0   2  23       34.72       23.67      8.44 o 
  -2   3  23       19.79       10.40      6.14 o 
  -1   3  23      103.68       75.46     23.08 o 
                                                 
